# Supplementary material for: Safe drugs with high potential to block malaria transmission revealed by a spleen-mimetic screening
Source: Nat Commun. 2023 Apr 7;14:1951. doi: 10.1038/s41467-023-37359-2 (PMC10082216; doi:10.1038/s41467-023-37359-2)
Supplement: Supplementary file 4 — Source Data [file 41467_2023_37359_MOESM4_ESM.xlsx]

## Sheet: Figure 2a
Figure 2a	Kinase and Pathogen Boxes relative killing and retention (hits highlighted in blue)
	Killing	Retention
Data 1	10.0154	9.68086
Data 2	35.0235	21.3772
Data 3	6.86928	-4.29191
Data 4	3.25564	2.52201
Data 5	7.0507	3.40714
Data 6	19.9975	25.8603
Data 7	6.91634	1.52513
Data 8	12.9094	-5.61862
Data 9	-1.12962	-3.51971
Data 10	4.73641	-13.3791
Data 11	4.76741	9.16251
Data 12	6.27682	5.80302
Data 13	4.00097	3.54311
Data 14	3.7568	-10.7601
Data 15	4.99283	4.91508
Data 16	11.4558	-0.736217
Data 17	3.04195	-3.55538
Data 18	71.4418	72.3036
Data 19	9.48713	-3.19738
Data 20	10.315	-14.5755
Data 21	-3.5142	-0.996354
Data 22	-2.61575	1.86154
Data 23	9.81592	-11.2403
Data 24	3.62829	11.2903
Data 25	1.05653	9.15211
Data 26	3.43203	8.06677
Data 27	4.12451	2.54537
Data 28	7.32271	-8.26902
Data 29	3.77823	-5.00593
Data 30	4.18809	-14.536
Data 31	8.77959	-8.10306
Data 32	1.91386	-21.9829
Data 33	6.28391	-1.67224
Data 34	7.56099	-15.0105
Data 35	9.63759	-19.3008
Data 36	3.92123	-9.92876
Data 37	10.407	9.32227
Data 38	8.85488	-15.6162
Data 39	2.12125	3.29439
Data 40	6.68435	-22.9456
Data 41	9.39402	-6.27772
Data 42	10.579	-5.7751
Data 43	10.6957	-21.7789
Data 44	11.5068	-10.345
Data 45	6.99472	6.21057
Data 46	11.6031	3.88283
Data 47	0.996225	11.3714
Data 48	9.46864	-18.5732
Data 49	4.17098	-5.00908
Data 50	0.886543	4.22804
Data 51	4.9708	-15.5794
Data 52	5.72871	-11.7588
Data 53	4.44339	-1.29403
Data 54	8.8802	-19.3125
Data 55	6.39442	-39.809
Data 56	2.07892	-14.3208
Data 57	3.19804	-8.91472
Data 58	5.10608	-1.11142
Data 59	2.34921	-6.89363
Data 60	9.91597	-20.9803
Data 61	9.07095	-18.4901
Data 62	11.8426	-15.6384
Data 63	6.05376	-20.5268
Data 64	7.55036	-11.8317
Data 65	6.3457	-11.3918
Data 66	9.41488	-16.8223
Data 67	5.71012	-7.92665
Data 68	15.4484	7.61431
Data 69	4.25914	16.1419
Data 70	7.70665	-2.36668
Data 71	1.36725	-20.623
Data 72	1.74797	-22.2114
Data 73	2.42517	-7.32319
Data 74	5.8658	-11.275
Data 75	4.60493	-4.03546
Data 76	1.38779	-15.8635
Data 77	7.81794	-15.4494
Data 78	5.27816	-15.832
Data 79	5.25593	-5.3305
Data 80	4.95243	-6.22789
Data 81	-2.17245	-12.9347
Data 82	7.06784	-8.62506
Data 83	3.02191	-9.83514
Data 84	7.26221	-26.1511
Data 85	8.43003	-8.58691
Data 86	5.57693	-11.4369
Data 87	3.26642	-24.6851
Data 88	6.19841	-5.62223
Data 89	10.4716	-13.4196
Data 90	10.7064	11.344
Data 91	2.50321	-2.59526
Data 92	-3.75415	-1.48126
Data 93	2.7757	-15.5259
Data 94	0.249255	-5.38846
Data 95	0.527526	-11.5912
Data 96	12.6598	59.8307
Data 97	1.78245	-13.4412
Data 98	3.01032	-15.5216
Data 99	6.07791	1.55222
Data 100	4.23944	-25.1152
Data 101	7.03529	-11.6317
Data 102	3.48973	-3.73502
Data 103	0.845547	-3.71051
Data 104	2.78317	-8.98784
Data 105	3.2324	-4.73952
Data 106	2.68402	-20.8839
Data 107	3.40821	-21.695
Data 108	7.55172	-20.7275
Data 109	3.8786	-3.42038
Data 110	5.24405	7.5066
Data 111	4.92162	-14.5073
Data 112	8.45391	9.39948
Data 113	8.53053	-4.55052
Data 114	-1.91081	1.11756
Data 115	6.22399	-15.6467
Data 116	5.30422	-7.99778
Data 117	0.799915	-3.98365
Data 118	-1.81913	-3.50265
Data 119	5.42142	12.9063
Data 120	1.10746	5.35236
Data 121	10.7574	-4.21193
Data 122	4.87533	-4.74551
Data 123	6.75952	-16.4029
Data 124	6.12657	-21.2394
Data 125	4.77634	-5.89245
Data 126	3.29251	-15.4079
Data 127	3.66682	-31.7882
Data 128	-1.8437	-7.7621
Data 129	3.74249	-12.6052
Data 130	4.73862	-18.4464
Data 131	1.6253	3.15885
Data 132	8.23108	-4.71359
Data 133	0.369466	-0.290652
Data 134	6.64513	2.07299
Data 135	-2.06745	6.30367
Data 136	-2.87768	-2.75704
Data 137	4.52246	-8.50309
Data 138	-1.82984	-11.2691
Data 139	-3.75767	0.152208
Data 140	2.88861	-3.49573
Data 141	0.27046	-3.36879
Data 142	6.21231	-6.45806
Data 143	2.61339	-7.48553
Data 144	7.93158	-15.8412
Data 145	6.15739	-6.46109
Data 146	6.27758	-5.03727
Data 147	3.54415	-8.84892
Data 148	2.34264	-5.92535
Data 149	9.10524	-14.2882
Data 150	-1.21866	-4.40998
Data 151	2.39628	0.753583
Data 152	1.66276	-18.6417
Data 153	2.61616	-14.9681
Data 154	8.0379	-19.4335
Data 155	3.37805	-16.7556
Data 156	9.06878	-1.60156
Data 157	4.55244	5.34819
Data 158	-0.772929	-20.6938
Data 159	3.94674	1.7654
Data 160	1.29432	0.221278
Data 161	-6.17999	-0.733674
Data 162	-0.885747	-3.08609
Data 163	-3.03397	0.0555851
Data 164	6.13244	-0.671982
Data 165	6.20843	-0.940541
Data 166	6.43566	-17.6022
Data 167	4.37718	4.11231
Data 168	12.8667	44.0568
Data 169	5.2069	-4.83908
Data 170	-1.33808	-13.9013
Data 171	5.01884	-13.0095
Data 172	-2.74899	9.9483
Data 173	-4.51154	-12.6454
Data 174	1.47245	-3.87922
Data 175	6.43601	-23.1657
Data 176	2.69439	-6.42894
Data 177	2.69122	7.35214
Data 178	4.65379	-4.77322
Data 179	1.22362	7.94082
Data 180	-6.86525	-5.17607
Data 181	-4.60989	1.03499
Data 182	-6.11181	12.2775
Data 183	-2.46328	-0.187703
Data 184	0.00245765	-2.40823
Data 185	0.693216	-5.42207
Data 186	0.0472787	2.60008
Data 187	-0.0448636	3.39222
Data 188	8.4198	-14.0216
Data 189	6.19952	-14.7596
Data 190	8.11015	3.90664
Data 191	4.56086	-17.1055
Data 192	3.70263	-19.6572
Data 193	2.05401	-9.87647
Data 194	-3.41512	7.63944
Data 195	-0.221903	-1.1179
Data 196	3.44092	-18.6986
Data 197	4.2199	-11.5639
Data 198	9.80523	-9.25483
Data 199	20.9554	70.503
Data 200	4.87094	8.95361
Data 201	7.66772	-1.17122
Data 202	-1.09808	-7.36629
Data 203	-6.55499	2.31159
Data 204	-2.32607	-0.640978
Data 205	-4.44425	-2.91439
Data 206	-1.21307	7.30297
Data 207	-4.09559	-2.98458
Data 208	-4.86921	-7.71801
Data 209	6.17105	-19.0733
Data 210	4.39628	-13.4731
Data 211	-2.05009	5.98054
Data 212	-1.93385	-1.24951
Data 213	2.00277	9.87078
Data 214	-3.28365	8.60215
Data 215	0.0129102	1.00724
Data 216	-1.32866	-8.46391
Data 217	-0.417227	-10.0755
Data 218	4.92128	-1.49783
Data 219	5.46563	3.13964
Data 220	6.29057	-4.64416
Data 221	-2.00611	2.14517
Data 222	7.85368	-1.78535
Data 223	3.74176	-3.97926
Data 224	-0.690026	4.03974
Data 225	-4.15402	2.74364
Data 226	-8.25162	7.2714
Data 227	-2.6633	2.19035
Data 228	2.00196	-4.35768
Data 229	1.16247	-0.69957
Data 230	-1.87058	-8.38758
Data 231	1.90274	9.23773
Data 232	0.595744	-9.64118
Data 233	-0.478966	2.20084
Data 234	2.04877	2.90427
Data 235	-0.342976	-9.84311
Data 236	0.0230365	2.84628
Data 237	6.92544	-10.2303
Data 238	2.39044	-5.13029
Data 239	-3.13315	3.48032
Data 240	-2.30957	-0.343421
Data 241	3.14972	-7.70035
Data 242	0.874152	-4.96359
Data 243	-1.1318	-0.610405
Data 244	7.33122	4.01658
Data 245	0.198401	1.69013
Data 246	-0.454785	2.92503
Data 247	-2.5045	4.07845
Data 248	-0.349672	4.10321
Data 249	-5.66639	14.2343
Data 250	-1.79472	-3.87352
Data 251	0.39442	-11.4374
Data 252	0.95009	-3.50934
Data 253	-0.808033	-0.760325
Data 254	-0.881166	-4.38955
Data 255	-4.42873	3.64765
Data 256	-2.18192	-4.48021
Data 257	3.5519	-9.75404
Data 258	-3.82145	11.9861
Data 259	4.10142	-20.3415
Data 260	2.26415	-19.5448
Data 261	5.5161	-3.55749
Data 262	2.56304	7.40621
Data 263	1.11996	-16.8605
Data 264	2.86456	3.00081
Data 265	-1.01821	-0.641914
Data 266	2.07599	13.5829
Data 267	-3.12208	0.261837
Data 268	-1.01771	2.221
Data 269	-0.897629	2.11937
Data 270	-0.94375	2.6656
Data 271	-0.0139594	-15.1264
Data 272	-3.70226	-0.542451
Data 273	4.40102	3.28184
Data 274	3.52419	3.92722
Data 275	2.28177	-1.24923
Data 276	-3.98341	0.330924
Data 277	-1.45971	7.8956
Data 278	-1.56385	4.74807
Data 279	-2.51882	0.0400951
Data 280	1.08004	-0.162431
Data 281	-2.15053	-1.41952
Data 282	-0.53388	6.47051
Data 283	-0.54489	1.0272
Data 284	-0.964662	1.37754
Data 285	3.15844	-0.0526609
Data 286	3.12076	-5.19195
Data 287	10.1585	1.75219
Data 288	5.51767	-1.04348
Data 289	1.55803	2.14487
Data 290	1.71128	9.66402
Data 291	-3.98123	1.21889
Data 292	0.476937	0.32901
Data 293	-3.4547	-2.26933
Data 294	7.92827	-9.64477
Data 295	1.599	4.07559
Data 296	-0.875909	-5.30401
Data 297	2.70916	-4.80959
Data 298	-1.12008	-12.7782
Data 299	-0.438212	-5.82688
Data 300	-4.05956	5.14672
Data 301	2.04832	-4.0698
Data 302	-7.50104	7.99489
Data 303	-1.77667	5.75196
Data 304	2.64836	1.58437
Data 305	1.06322	9.0332
Data 306	4.60849	-13.3733
Data 307	3.37588	-0.190699
Data 308	0.588871	2.44357
Data 309	7.6244	0.445037
Data 310	13.2886	-19.9936
Data 311	2.86857	2.35063
Data 312	8.82345	21.3209
Data 313	-3.30584	4.92135
Data 314	-3.70119	3.49489
Data 315	-1.16531	-3.99852
Data 316	5.08534	12.6646
Data 317	-0.723959	8.96799
Data 318	3.33068	3.34789
Data 319	-3.28349	6.21696
Data 320	-1.76256	0.793791
Data 321	-1.98526	11.2154
Data 322	1.0416	4.40729
Data 323	0.345781	10.436
Data 324	-2.10502	1.4758
Data 325	-0.961292	-10.7935
Data 326	-1.84136	6.23735
Data 327	2.60004	7.65744
Data 328	5.08412	-12.3099
Data 329	1.89696	-7.0519
Data 330	-3.34478	4.09846
Data 331	7.46807	-8.23408
Data 332	8.59206	16.1646
Data 333	0.294971	6.61953
Data 334	-3.29408	20.672
Data 335	0.377266	10.9117
Data 336	-3.35748	15.0924
Data 337	1.02722	-5.15705
Data 338	0.13873	14.6841
Data 339	-0.360276	13.7815
Data 340	5.95462	-34.0752
Data 341	-3.51721	13.5359
Data 342	-5.80137	8.79691
Data 343	-3.20354	5.30149
Data 344	4.38628	0.104149
Data 345	-1.38279	16.6434
Data 346	3.80953	-1.39146
Data 347	3.141	-2.71304
Data 348	7.05477	-11.3511
Data 349	10.1228	-6.83484
Data 350	0.483139	9.13126
Data 351	-1.22572	-3.87087
Data 352	1.78319	5.9383
Data 353	4.13227	-2.13362
Data 354	-0.102925	3.22171
Data 355	13.3266	-8.17327
Data 356	14.1214	19.5018
Data 357	9.71473	-6.0341
Data 358	11.5433	-5.60072
Data 359	4.70045	-3.96042
Data 360	11.7328	56.1858
Data 361	11.2615	-9.59887
Data 362	13.8316	-8.61854
Data 363	8.42722	-16.2365
Data 364	4.31768	-1.57598
Data 365	5.88944	-4.13711
Data 366	13.7492	-17.068
Data 367	8.87052	-1.13921
Data 368	12.1024	-5.86797
Data 369	9.14083	-1.61817
Data 370	18.2247	-8.51445
Data 371	11.4776	-9.0162
Data 372	67.8491	64.0796
Data 373	11.3383	-12.9446
Data 374	4.69541	0.00911521
Data 375	0.830535	-13.9441
Data 376	7.30289	-10.8807
Data 377	7.78922	-3.37434
Data 378	3.40992	14.0566
Data 379	8.13464	0.601076
Data 380	10.0811	-7.6023
Data 381	5.12921	0.842686
Data 382	9.4549	3.84993
Data 383	9.68812	18.9807
Data 384	12.5284	-7.01316
Data 385	12.8235	5.35958
Data 386	6.22458	-15.4583
Data 387	9.20049	1.52336
Data 388	7.52813	-15.2718
Data 389	4.63896	2.1777
Data 390	8.91645	-6.09826
Data 391	10.8923	-0.759746
Data 392	6.81691	1.44702
Data 393	9.73927	12.5327
Data 394	2.54172	-0.534408
Data 395	10.4617	-6.00935
Data 396	4.79391	0.848014
Data 397	-0.463073	-0.366654
Data 398	14.3285	10.4611
Data 399	2.84603	-0.618608
Data 400	6.97539	-1.99691
Data 401	8.3626	-4.06175
Data 402	8.66575	-1.62129
Data 403	9.71487	2.62289
Data 404	4.21726	-4.85794
Data 405	10.2941	1.70231
Data 406	3.34027	-4.05204
Data 407	8.05436	-7.04928
Data 408	9.19496	-11.6422
Data 409	4.23235	-9.17417
Data 410	4.14151	-2.26227
Data 411	9.13197	0.966631
Data 412	5.65782	-6.4616
Data 413	8.37159	-8.35736
Data 414	7.00672	-1.1997
Data 415	11.5113	-13.7312
Data 416	5.39266	-9.81374
Data 417	3.48319	-1.30496
Data 418	6.35397	0.16391
Data 419	7.42514	5.05914
Data 420	2.79483	10.0978
Data 421	0.211075	10.7094
Data 422	7.19641	-9.51956
Data 423	6.39424	-12.6744
Data 424	4.46749	4.54646
Data 425	4.72779	-13.4488
Data 426	4.25819	1.03903
Data 427	4.55035	-16.5018
Data 428	5.16527	-9.26126
Data 429	8.0953	-13.1052
Data 430	5.92565	4.66464
Data 431	5.46214	0.93938
Data 432	3.467	3.72277
Data 433	3.91236	0.941929
Data 434	3.2307	1.27251
Data 435	7.75414	-4.09609
Data 436	3.76927	1.12851
Data 437	6.10736	1.38899
Data 438	6.05082	-11.9187
Data 439	-1.37599	3.83697
Data 440	4.82959	3.94473
Data 441	2.67918	0.601577
Data 442	9.77479	4.29176
Data 443	2.05514	3.75737
Data 444	5.45725	-1.60245
Data 445	9.80642	-13.6818
Data 446	2.527	-6.54212
Data 447	2.0416	-9.81728
Data 448	7.67372	8.268
Data 449	6.40322	1.07972
Data 450	-2.50733	1.13513
Data 451	-0.718	-11.5103
Data 452	3.07507	-3.29473
Data 453	2.77174	-9.20126
Data 454	-0.978151	10.048
Data 455	6.86941	-7.37723
Data 456	2.8748	-16.943
Data 457	2.66679	1.08477
Data 458	5.20967	2.43873
Data 459	3.46233	4.62013
Data 460	-0.318462	3.85752
Data 461	0.622376	13.2215
Data 462	7.92948	-0.662207
Data 463	2.85663	-8.00544
Data 464	1.53723	15.1082
Data 465	3.09	-0.983411
Data 466	-1.12779	1.98993
Data 467	4.05895	-2.43507
Data 468	5.04852	-13.2445
Data 469	3.01038	4.61347
Data 470	1.80286	-1.14034
Data 471	1.32934	4.38283
Data 472	0.640348	-6.16151
Data 473	8.09389	-5.11167
Data 474	-3.70607	-6.37359
Data 475	-5.31502	-2.23065
Data 476	-3.46855	3.86232
Data 477	-0.622746	0.695705
Data 478	1.76048	-6.43355
Data 479	2.06039	-0.945656
Data 480	4.95463	-8.02199
Data 481	0.755979	2.81079
Data 482	0.100455	-5.0691
Data 483	5.76467	-11.7289
Data 484	-2.33452	-1.48283
Data 485	-2.93473	4.23231
Data 486	3.6311	-6.94132
Data 487	-0.109359	4.40514
Data 488	-7.60448	14.3949
Data 489	4.58293	-5.13177
Data 490	2.63023	-8.52354
Data 491	-2.12967	-7.61851
Data 492	3.70286	-1.50903
Data 493	3.12444	11.2458
Data 494	2.60376	3.65804
Data 495	4.84384	4.08625
Data 496	-5.91296	10.8924
Data 497	-0.569019	-0.249851
Data 498	-0.463131	-3.45212
Data 499	-1.50743	4.56909
Data 500	49.9875	-1.26557
Data 501	0.870179	-8.17321
Data 502	3.52364	4.03743
Data 503	2.88178	-2.24063
Data 504	2.4665	-7.37423
Data 505	0.681074	3.17852
Data 506	-5.67645	-2.45891
Data 507	1.83023	-5.7815
Data 508	-4.26153	-0.412335
Data 509	2.01541	5.0689
Data 510	2.60452	9.21981
Data 511	2.62064	9.65626
Data 512	2.23862	1.65142
Data 513	1.06673	-13.8575
Data 514	1.31147	2.57437
Data 515	3.32802	-2.96933
Data 516	-0.956261	3.1263
Data 517	0.434106	-6.75064
Data 518	2.97824	-10.9813
Data 519	0.0858573	-7.54127
Data 520	0.91475	-4.97011
Data 521	-1.98921	1.08241
Data 522	3.92668	-5.56577
Data 523	-7.99565	9.65256
Data 524	0.380588	15.2079
Data 525	0.651018	0.997777
Data 526	0.293832	-1.95955
Data 527	-2.45064	-2.53926
Data 528	-0.728198	-2.03614
Data 529	-3.21443	-7.03224
Data 530	-6.48044	13.5774
Data 531	-2.61067	40.7163
Data 532	-1.53159	9.20138
Data 533	1.241	-4.56083
Data 534	-1.35177	1.79295
Data 535	0.302678	8.17412
Data 536	1.93463	-2.57928
Data 537	0.576415	-0.401099
Data 538	3.9364	-7.65567
Data 539	1.48149	7.62755
Data 540	-4.69851	3.21604
Data 541	-0.652279	-6.89168
Data 542	4.96539	-5.07172
Data 543	-2.11391	1.26129
Data 544	9.85595	8.54773
Data 545	4.77962	-6.41786
Data 546	-1.57956	-4.11551
Data 547	-5.57629	8.8479
Data 548	2.63287	4.13305
Data 549	-1.02249	14.7205
Data 550	0.144545	8.37795
Data 551	-0.506273	-3.60958
Data 552	-5.51378	9.78094
Data 553	-2.12387	-0.601531
Data 554	-8.76469	12.9287
Data 555	0.893972	1.20036
Data 556	-1.35446	-5.82539
Data 557	4.95613	2.54749
Data 558	0.821153	-3.21926
Data 559	0.350529	4.7668
Data 560	-0.0604574	1.35059
Data 561	-2.12414	-3.01325
Data 562	2.61076	6.1851
Data 563	-2.94415	2.79108
Data 564	1.55377	1.76258
Data 565	-6.625	7.97217
Data 566	42.0843	-4.15181
Data 567	-2.07749	4.27002
Data 568	-3.95969	4.34449
Data 569	0.494308	4.17989
Data 570	1.58661	-3.36386
Data 571	4.57077	6.84926
Data 572	-4.21657	7.90935
Data 573	-3.81818	3.75606
Data 574	-5.34636	3.28463
Data 575	-2.3287	11.3474
Data 576	8.16045	5.16625
Data 577	4.06533	-9.75458
Data 578	-1.2841	-5.14627
Data 579	-4.97187	9.41123
Data 580	2.46952	-0.847464
Data 581	3.83786	2.32257
Data 582	-0.726302	5.02429
Data 583	-2.63689	6.11849
Data 584	-3.10273	7.24901
Data 585	-1.41077	-4.57195
Data 586	1.61916	-5.47827
Data 587	-3.25653	-1.01977
Data 588	0.803129	0.647046
Data 589	-1.9263	6.56371
Data 590	1.60128	-1.4202
Data 591	3.54347	-7.93307
Data 592	3.59664	-13.8163
Data 593	3.45827	1.7704
Data 594	-5.03947	2.11987
Data 595	-0.811875	-0.137607
Data 596	2.81811	-0.669038
Data 597	-0.812356	12.4242
Data 598	-8.36342	12.5379
Data 599	6.82707	-11.1623
Data 600	3.49345	5.49441
Data 601	-0.186628	8.95178
Data 602	-3.89445	0.0301104
Data 603	-6.45335	15.6936
Data 604	-0.00358269	2.50417
Data 605	-0.655013	-4.50395
Data 606	0.680512	7.68703
Data 607	-2.43408	-2.62733
Data 608	1.33771	13.638
Data 609	1.21838	16.0175
Data 610	-6.73529	11.9685
Data 611	-2.11156	0.722019
Data 612	-2.07023	4.84403
Data 613	-1.3243	-1.58406
Data 614	-1.69874	10.3217
Data 615	4.28443	-6.32039
Data 616	-0.899871	0.266371
Data 617	-0.529716	10.8483
Data 618	-5.226	0.103503
Data 619	-0.491894	5.4806
Data 620	-3.89909	3.29322
Data 621	3.57742	-13.8481
Data 622	-8.04271	7.93154
Data 623	-1.44387	-4.51337
Data 624	-5.21797	8.67278
Data 625	9.15153	-4.78428
Data 626	-0.545074	-3.95731
Data 627	-6.24144	30.3852
Data 628	8.07263	7.02624
Data 629	1.9532	3.81308
Data 630	0.821272	-4.36185
Data 631	-8.48944	5.33531
Data 632	14.1182	13.3705
Data 633	-2.87932	-12.3372
Data 634	2.00842	4.0576
Data 635	-4.07812	4.3894
Data 636	-4.05585	12.6075
Data 637	-0.470561	4.77095
Data 638	2.31585	-7.03759
Data 639	-2.6893	-6.42806
Data 640	-1.92457	3.80626
Data 641	0.913046	-5.37721
Data 642	0.771729	-0.578068
Data 643	1.91619	1.52153
Data 644	-8.08019	-10.0114
Data 645	-8.21269	11.0756
Data 646	-9.51768	17.3097
Data 647	-5.32595	2.79328
Data 648	1.11239	2.40054
Data 649	-1.53859	1.94497
Data 650	-7.35352	3.01504
Data 651	-0.551397	-3.5126
Data 652	20.0808	-39.7427
Data 653	-0.128461	7.61193
Data 654	-1.52382	-1.53672
Data 655	-1.77354	0.129704
Data 656	2.88882	-13.9445
Data 657	-3.29754	-2.1915
Data 658	-3.1019	2.3036
Data 659	1.01206	-9.72202
Data 660	2.46519	10.8895
Data 661	0.367971	-7.92522
Data 662	-7.61603	11.5674
Data 663	0.36599	3.59831
Data 664	-4.34336	4.31106
Data 665	2.86327	-5.50958
Data 666	0.338565	4.50936
Data 667	0.731353	-1.38432
Data 668	-5.25238	-4.26005
Data 669	5.59145	-1.59285
Data 670	0.321176	-5.2541
Data 671	-0.754854	-0.305563
Data 672	-3.35295	0.882038
Data 673	3.41829	-1.62951
Data 674	0.530971	10.1685
Data 675	-2.09347	1.54906
Data 676	3.53232	1.43224
Data 677	-2.00746	1.36742
Data 678	-3.05976	5.93357
Data 679	-2.16382	12.5722
Data 680	8.54147	1.03899
Data 681	1.66262	-7.48632
Data 682	3.49217	6.43202
Data 683	-3.25611	-5.31091
Data 684	-2.28879	-1.04815
Data 685	-4.36891	1.37704
Data 686	1.79884	-3.27549
Data 687	6.10422	-4.8911
Data 688	-1.93	-15.4134
Data 689	-4.25599	0.166842
Data 690	-2.30857	15.4109
Data 691	1.21437	-7.14653
Data 692	0.409296	-3.9983
Data 693	-4.06719	5.39902
Data 694	4.35539	7.7952
Data 695	0.321085	3.2813
Data 696	6.20548	-6.67168
Data 697	1.54793	-2.36336
Data 698	23.5992	4.77244
Data 699	2.28834	0.591125
Data 700	-4.69922	0.778464
Data 701	1.54668	4.03862
Data 702	5.9852	-10.7902
Data 703	7.01574	-2.54656
Data 704	7.30768	9.74923
Data 705	2.50341	1.27506
Data 706	-0.760641	3.61591
Data 707	4.01611	0.409219
Data 708	-3.52957	4.74449
Data 709	15.5102	-6.90626
Data 710	11.6357	-11.3463
Data 711	6.75599	-0.0491888
Data 712	7.767	-6.69432
Data 713	8.38427	-12.8364
Data 714	10.8191	-5.1481
Data 715	6.50032	-6.8655
Data 716	9.57033	-10.2497
Data 717	7.3603	-12.9267
Data 718	9.62164	-2.44823
Data 719	8.31245	-9.07878
Data 720	4.9934	-5.39778
Data 721	2.34387	2.0178
Data 722	2.0057	-10.5517
Data 723	1.45386	-5.10415
Data 724	9.67861	8.72325
Data 725	2.53257	-25.6777
Data 726	4.19383	2.94559
Data 727	-2.16069	10.2566
Data 728	-2.06584	2.36326
Data 729	-1.00617	5.8658
Data 730	4.98194	6.11019
Data 731	6.49882	-5.12564
Data 732	-6.69424	16.837
Data 733	5.44398	12.54
Data 734	2.41493	8.08543
Data 735	2.53023	-2.21848
Data 736	1.48749	13.2423
Data 737	-4.13202	24.1039
Data 738	1.9312	-5.86538
Data 739	0.691774	-7.92769
Data 740	-4.07127	6.87583
Data 741	-2.44206	7.29529
Data 742	2.98144	4.80703
Data 743	-2.25777	5.9294
Data 744	5.88842	-0.72439
Data 745	0.818699	10.7798
Data 746	-3.09738	-3.2602
Data 747	2.49869	5.63175
Data 748	6.73191	-2.71076
Data 749	-0.863534	2.8823
Data 750	7.14459	-5.51624
Data 751	13.1183	2.78541
Data 752	0.190837	6.03289
Data 753	-2.54457	15.3439
Data 754	15.7303	4.38821
Data 755	-0.249059	1.50398
Data 756	1.71936	3.41488

## Sheet: Figure 2b
Figure 2b	ReFrame relative killing and retention (hits highlighted in blue, dark blue for NITD609 and TD-6450)
	Killing	Retention
Data 1	17.0561	-8.61923
Data 2	2.52048	16.8818
Data 3	1.12336	12.0848
Data 4	0.07544	7.39077
Data 5	5.38935	12.6484
Data 6	7.80064	40.7706
Data 7	2.56034	19.1058
Data 8	3.48201	14.6888
Data 9	2.72474	7.35121
Data 10	-0.0855805	12.5164
Data 11	-3.50555	-0.0698484
Data 12	19.4387	-8.54218
Data 13	5.52737	10.1522
Data 14	5.08983	23.5973
Data 15	7.67047	-3.37939
Data 16	14.1842	57.8962
Data 17	6.84816	-14.8435
Data 18	75.2968	88.6825
Data 19	2.15291	10.8525
Data 20	2.22609	-1.41149
Data 21	-3.96196	-0.67324
Data 22	-1.49103	-8.62038
Data 23	-8.78037	12.8828
Data 24	-0.922717	-11.5958
Data 25	14.7554	13.3677
Data 26	9.41117	3.06339
Data 27	11.0225	11.2154
Data 28	16.9298	-16.7401
Data 29	9.1325	7.1346
Data 30	12.6719	4.92707
Data 31	15.416	-2.80989
Data 32	11.9749	4.64232
Data 33	9.70593	-1.80241
Data 34	2.54232	8.15267
Data 35	16.2223	-1.26381
Data 36	11.237	13.6708
Data 37	19.0693	-4.05523
Data 38	6.48979	8.76981
Data 39	12.0626	-2.1036
Data 40	21.7806	-21.1514
Data 41	13.0834	-7.38151
Data 42	4.69426	8.21794
Data 43	6.87728	-7.11834
Data 44	3.08923	-9.55246
Data 45	-1.03937	-0.58561
Data 46	3.70516	-0.415496
Data 47	20.8031	7.18416
Data 48	8.74882	-0.565532
Data 49	5.58301	3.95864
Data 50	13.4308	-16.4107
Data 51	18.6115	-15.3711
Data 52	21.136	-14.8031
Data 53	9.28993	6.10451
Data 54	10.7277	21.2623
Data 55	7.84014	-1.52523
Data 56	5.6102	-0.856613
Data 57	10.7244	-1.00039
Data 58	15.8918	3.46045
Data 59	15.5879	2.17852
Data 60	13.8292	4.90995
Data 61	5.89863	7.96441
Data 62	12.0047	7.90699
Data 63	6.94732	-8.68764
Data 64	5.07385	-1.3431
Data 65	2.64253	3.97713
Data 66	-0.227114	13.5221
Data 67	-7.53286	13.8599
Data 68	0.103545	3.48704
Data 69	17.0181	12.9137
Data 70	15.362	-2.36302
Data 71	14.6153	-13.7645
Data 72	7.0338	6.25787
Data 73	-0.587855	19.5644
Data 74	16.4198	-4.63082
Data 75	13.586	11.2626
Data 76	9.79671	14.7986
Data 77	-5.09003	12.5209
Data 78	16.2111	-2.73642
Data 79	7.89419	13.6064
Data 80	21.6768	2.41636
Data 81	15.8452	13.1988
Data 82	-0.231385	13.2955
Data 83	11.5224	6.97319
Data 84	3.14126	8.15061
Data 85	15.9835	4.32249
Data 86	6.355	1.07888
Data 87	1.2399	26.4068
Data 88	-2.52651	21.377
Data 89	9.30763	-2.48725
Data 90	8.38342	-0.272502
Data 91	16.0122	-4.47666
Data 92	7.51231	2.15446
Data 93	21.1205	9.71502
Data 94	4.92875	5.10469
Data 95	16.1265	9.846
Data 96	15.9327	10.746
Data 97	21.7966	1.10325
Data 98	28.7475	3.68788
Data 99	10.399	-6.79287
Data 100	10.9012	10.9424
Data 101	10.6198	14.6317
Data 102	11.9249	8.9771
Data 103	19.2291	-2.99247
Data 104	6.84666	14.3186
Data 105	19.1229	-6.57086
Data 106	7.07314	-8.1265
Data 107	25.4888	-9.74952
Data 108	21.4907	-8.86202
Data 109	18.338	5.19092
Data 110	-7.32705	22.1132
Data 111	-0.956039	15.7965
Data 112	5.0971	4.27217
Data 113	12.0279	-2.25351
Data 114	16.1391	-0.0840081
Data 115	21.2063	-4.38176
Data 116	12.8684	2.63372
Data 117	6.82131	14.1946
Data 118	6.86332	17.7539
Data 119	12.2607	0.38585
Data 120	5.36892	3.92668
Data 121	7.85826	-1.79686
Data 122	18.921	10.9305
Data 123	15.2563	-6.14869
Data 124	8.07457	-5.10546
Data 125	11.1495	12.9867
Data 126	8.06072	12.3798
Data 127	15.0969	-2.12842
Data 128	1.98958	3.88119
Data 129	15.3533	-17.0961
Data 130	14.4886	2.03254
Data 131	2.79235	7.20305
Data 132	1.23608	-0.564625
Data 133	31.4855	0.651244
Data 134	-2.82145	10.3531
Data 135	6.23374	-2.1147
Data 136	17.7827	11.5924
Data 137	15.164	-6.84728
Data 138	8.78251	2.35028
Data 139	22.6502	0.455526
Data 140	4.22856	16.0194
Data 141	8.05078	1.51426
Data 142	9.00685	-3.0894
Data 143	0.23091	8.89106
Data 144	10.222	7.75887
Data 145	-0.451514	12.2196
Data 146	4.77635	6.87582
Data 147	17.22	-1.32688
Data 148	13.5597	7.05744
Data 149	27.5324	8.02001
Data 150	8.6062	0.12297
Data 151	11.6972	1.48629
Data 152	9.31949	8.53633
Data 153	28.4673	6.36383
Data 154	1.36946	-22.444
Data 155	7.03461	11.6969
Data 156	9.43834	-8.68647
Data 157	1.22707	6.95555
Data 158	-0.0861181	6.5476
Data 159	16.5964	-8.79574
Data 160	6.98345	9.91817
Data 161	11.5432	1.86342
Data 162	9.80859	6.75254
Data 163	2.50272	8.2116
Data 164	22.9264	4.51716
Data 165	-4.96653	24.3008
Data 166	10.3398	0.40016
Data 167	26.4897	11.1504
Data 168	8.52194	19.3253
Data 169	-0.763567	1.38706
Data 170	0.449225	-0.141875
Data 171	10.2857	18.5058
Data 172	10.7151	6.59037
Data 173	6.61936	5.77558
Data 174	0.891029	4.95073
Data 175	6.74848	-6.28965
Data 176	8.37015	6.59466
Data 177	4.87599	4.84048
Data 178	4.81009	2.10339
Data 179	1.61046	18.2191
Data 180	-3.46679	6.88929
Data 181	-15.5653	15.796
Data 182	-2.8159	14.2745
Data 183	-5.88572	11.8088
Data 184	-1.86009	18.1373
Data 185	0.857226	13.5424
Data 186	4.2139	-5.87544
Data 187	-4.69109	9.98419
Data 188	-0.096829	4.4421
Data 189	0.859709	-2.69674
Data 190	-11.3013	6.38802
Data 191	-21.2441	23.577
Data 192	-2.90702	11.0184
Data 193	4.47309	-6.904
Data 194	5.30875	-13.5889
Data 195	-3.42255	-3.1166
Data 196	-0.0649157	-10.4807
Data 197	-15.5747	2.85125
Data 198	-0.279332	-9.65105
Data 199	-2.36258	-2.64383
Data 200	-1.28727	-4.55911
Data 201	8.19369	4.80655
Data 202	-10.1839	1.23226
Data 203	-3.93771	17.3729
Data 204	-4.88954	19.5676
Data 205	-6.8282	15.7485
Data 206	5.21829	7.07714
Data 207	1.24187	9.07404
Data 208	-0.784	12.8257
Data 209	1.61675	20.3707
Data 210	-0.988234	10.1104
Data 211	-5.75644	8.29382
Data 212	9.30466	6.02299
Data 213	-5.51629	9.83471
Data 214	2.31233	-9.60275
Data 215	1.85088	2.85598
Data 216	-9.03072	-6.63899
Data 217	-0.828695	-13.1512
Data 218	-7.04302	11.875
Data 219	-7.51346	11.0067
Data 220	-8.65537	-4.35072
Data 221	-3.10738	-0.180707
Data 222	-10.4984	10.8549
Data 223	10.9487	15.1383
Data 224	1.40229	3.66548
Data 225	2.64143	9.33867
Data 226	-7.5233	1.87515
Data 227	-1.92302	5.39908
Data 228	-1.94574	17.0776
Data 229	-15.8901	13.491
Data 230	4.35084	9.01871
Data 231	-7.60332	17.7132
Data 232	5.53646	-2.02757
Data 233	8.55105	-7.19015
Data 234	-4.65905	13.1443
Data 235	76.5604	23.7646
Data 236	-0.496115	13.5645
Data 237	-4.60436	2.10677
Data 238	-5.35768	5.31981
Data 239	-2.83781	1.92329
Data 240	-5.83429	-3.0801
Data 241	-10.9262	6.34403
Data 242	-7.34006	-11.9678
Data 243	-3.23779	-5.76181
Data 244	-5.68096	-15.4916
Data 245	3.48556	-8.53771
Data 246	-11.5503	15.9354
Data 247	-0.204818	-11.0175
Data 248	-13.0399	14.595
Data 249	7.1827	-4.32248
Data 250	-3.97117	-11.2959
Data 251	-8.37418	-1.9842
Data 252	2.25325	-4.39144
Data 253	-13.2505	-9.20651
Data 254	6.64853	-11.3797
Data 255	-5.83224	9.97925
Data 256	9.72593	9.33408
Data 257	2.46406	-3.00324
Data 258	-8.84022	6.13923
Data 259	-8.62001	7.66517
Data 260	-0.383407	8.20037
Data 261	-10.9868	8.0503
Data 262	-0.096399	-4.75072
Data 263	-9.20389	0.903613
Data 264	-10.0479	-11.8632
Data 265	-1.08658	15.6498
Data 266	-4.38652	2.05933
Data 267	-1.26075	-5.95523
Data 268	-5.99523	-7.14188
Data 269	-1.37495	-14.4816
Data 270	-6.45978	-12.0714
Data 271	-22.6732	16.5003
Data 272	-14.4425	8.12796
Data 273	-11.1508	12.5234
Data 274	3.63218	-5.43762
Data 275	-4.51241	-9.08066
Data 276	-2.87632	-4.95736
Data 277	-4.78995	1.83889
Data 278	-0.0126477	11.41
Data 279	-2.10994	-7.34235
Data 280	-0.421123	12.6892
Data 281	-5.17998	-7.50444
Data 282	-16.1609	-1.01371
Data 283	-1.9164	-8.00292
Data 284	-9.66039	6.74576
Data 285	-17.9264	3.34646
Data 286	-11.1378	-3.68168
Data 287	-1.49029	-19.039
Data 288	-12.5726	-8.09355
Data 289	7.2714	-5.83298
Data 290	-7.59492	-2.17412
Data 291	-12.0034	-9.58527
Data 292	-17.6291	4.76183
Data 293	-6.26072	5.92508
Data 294	-72.0981	17.9092
Data 295	-69.0213	17.092
Data 296	-53.7408	27.1027
Data 297	-41.3355	-2.86422
Data 298	-40.4641	24.8688
Data 299	-37.4256	10.1325
Data 300	-37.298	3.97041
Data 301	-35.9523	8.88564
Data 302	-34.8522	32.2433
Data 303	-34.6154	20.3985
Data 304	-34.4347	18.6041
Data 305	-33.7236	8.18128
Data 306	-33.6709	17.8284
Data 307	-32.9381	23.4161
Data 308	-32.1033	7.42534
Data 309	-31.9504	21.1682
Data 310	-31.4883	17.9699
Data 311	-31.371	-3.16602
Data 312	-31.1889	-9.48206
Data 313	-31.1307	4.73892
Data 314	-30.2353	12.1489
Data 315	-30.1313	29.7081
Data 316	-29.9525	10.7478
Data 317	-29.7301	-4.34038
Data 318	-29.5442	20.7304
Data 319	-29.2855	0.0829942
Data 320	-29.2486	18.0833
Data 321	-29.0909	13.6497
Data 322	-29.0456	19.5561
Data 323	-29.0052	14.2733
Data 324	-28.9606	0.279575
Data 325	-28.6943	8.7486
Data 326	-28.5126	-23.2813
Data 327	-28.3443	7.748
Data 328	-28.2859	10.2128
Data 329	-27.4988	6.59539
Data 330	-27.4818	14.4936
Data 331	-27.4794	-0.861633
Data 332	-27.4761	4.80752
Data 333	-27.3488	33.4724
Data 334	-27.317	8.93655
Data 335	-27.3154	9.82925
Data 336	-27.1885	21.4099
Data 337	-27.0713	-16.1937
Data 338	-27.0546	15.223
Data 339	-26.8873	10.14
Data 340	-26.887	1.99435
Data 341	-26.844	3.60745
Data 342	-26.7774	18.3224
Data 343	-26.752	-2.6235
Data 344	-26.7057	5.62699
Data 345	-26.6974	-3.89389
Data 346	-26.692	19.0847
Data 347	-26.5196	21.6828
Data 348	-26.4809	-11.5559
Data 349	-26.45	26.3228
Data 350	-26.4003	-10.7241
Data 351	-26.2604	21.445
Data 352	-26.1798	-11.2464
Data 353	-26.1406	14.9805
Data 354	-26.0623	4.72632
Data 355	-26.0296	20.8338
Data 356	-25.8921	-10.4062
Data 357	-25.8037	16.0608
Data 358	-25.6773	12.3448
Data 359	-25.6418	20.929
Data 360	-25.6038	16.5875
Data 361	-25.5556	11.6744
Data 362	-25.3817	5.14052
Data 363	-25.3427	8.43201
Data 364	-25.2666	13.9343
Data 365	-25.2396	6.35727
Data 366	-25.228	12.9873
Data 367	-25.2208	8.6771
Data 368	-25.0852	12.9078
Data 369	-25.029	7.99933
Data 370	-25.0215	17.0297
Data 371	-25.0207	13.709
Data 372	-25.0169	2.09766
Data 373	-24.9564	-3.79394
Data 374	-24.9061	21.6769
Data 375	-24.8239	14.0194
Data 376	-24.8071	-2.34212
Data 377	-24.7946	6.44828
Data 378	-24.7134	13.4969
Data 379	-24.6846	12.4542
Data 380	-24.6721	12.0665
Data 381	-24.6484	-10.9811
Data 382	-24.6209	-1.87681
Data 383	-24.6179	25.6695
Data 384	-24.5653	0.827791
Data 385	-24.5452	7.14476
Data 386	-24.4806	16.0159
Data 387	-24.4677	2.33325
Data 388	-24.3964	5.64699
Data 389	-24.3358	11.5982
Data 390	-24.3291	12.5654
Data 391	-24.2279	14.1098
Data 392	-24.1581	6.43826
Data 393	-24.0761	23.91
Data 394	-24.013	24.4772
Data 395	-23.956	5.72805
Data 396	-23.8721	20.7071
Data 397	-23.8343	11.9869
Data 398	-23.6865	22.0731
Data 399	-23.674	-5.96344
Data 400	-23.6529	35.5439
Data 401	-23.6485	31.7467
Data 402	-23.6259	16.0519
Data 403	-23.6064	27.0511
Data 404	-23.596	22.0212
Data 405	-23.5884	8.98551
Data 406	-23.5633	14.5405
Data 407	-23.5253	18.638
Data 408	-23.5007	3.90106
Data 409	-23.3942	0.967282
Data 410	-23.3884	16.1029
Data 411	-23.3867	7.06632
Data 412	-23.2616	28.136
Data 413	-23.2577	9.09602
Data 414	-23.2535	7.93895
Data 415	-23.2412	24.487
Data 416	-23.141	5.6918
Data 417	-23.1391	-4.35313
Data 418	-23.1225	10.556
Data 419	-23.0806	19.399
Data 420	-23.026	-6.69118
Data 421	-23.0154	4.33988
Data 422	-23.0152	15.0566
Data 423	-22.9799	40.698
Data 424	-22.9072	30.3103
Data 425	-22.8816	5.32713
Data 426	-22.8793	11.4665
Data 427	-22.8719	30.827
Data 428	-22.8344	7.23855
Data 429	-22.7515	21.1765
Data 430	-22.6779	9.95214
Data 431	-22.6493	1.51124
Data 432	-22.6222	9.8616
Data 433	-22.62	10.1163
Data 434	-22.59	14.3532
Data 435	-22.5836	-14.0479
Data 436	-22.5609	21.7518
Data 437	-22.5587	-24.7025
Data 438	-22.5482	16.9458
Data 439	-22.4715	28.8066
Data 440	-22.3653	-9.73388
Data 441	-22.363	5.78113
Data 442	-22.3099	4.56615
Data 443	-22.3071	9.50026
Data 444	-22.2724	4.42385
Data 445	-22.2014	-1.18274
Data 446	-22.1029	6.30247
Data 447	-22.0774	22.7528
Data 448	-21.9903	4.13439
Data 449	-21.9675	15.0312
Data 450	-21.9477	5.38015
Data 451	-21.9303	10.1151
Data 452	-21.8046	12.3982
Data 453	-21.7122	-26.0084
Data 454	-21.6876	8.75982
Data 455	-21.6851	14.2066
Data 456	-21.685	-5.41448
Data 457	-21.6216	-68.1017
Data 458	-21.6106	-5.8246
Data 459	-21.61	-9.39424
Data 460	-21.5926	-0.872284
Data 461	-21.5728	0.949999
Data 462	-21.55	14.0759
Data 463	-21.4973	-0.150612
Data 464	-21.4723	3.94673
Data 465	-21.4466	12.6732
Data 466	-21.4101	-14.5639
Data 467	-21.3623	13.2114
Data 468	-21.3523	-1.35598
Data 469	-21.2907	-5.6384
Data 470	-21.2873	-4.57078
Data 471	-21.2703	15.3875
Data 472	-21.268	-4.62675
Data 473	-21.2597	14.9325
Data 474	-21.247	7.89004
Data 475	-21.2441	54.4243
Data 476	-21.2352	18.8595
Data 477	-21.2061	-61.4573
Data 478	-21.2016	-2.03117
Data 479	-21.1993	17.4305
Data 480	-21.1725	4.24392
Data 481	-21.1315	12.8834
Data 482	-21.1154	0.492431
Data 483	-21.1001	1.87313
Data 484	-21.0775	-3.33224
Data 485	-21.0675	7.86502
Data 486	-21.0536	22.0698
Data 487	-21.0517	18.07
Data 488	-21.0426	24.2158
Data 489	-21.0125	6.05117
Data 490	-21.0114	5.40477
Data 491	-20.9756	10.3879
Data 492	-20.9646	-7.62536
Data 493	-20.8957	10.7238
Data 494	-20.8823	3.37878
Data 495	-20.8769	14.7307
Data 496	-20.8762	-17.4745
Data 497	-20.8556	4.44722
Data 498	-20.8414	8.5612
Data 499	-20.8159	15.8555
Data 500	-20.8057	13.2134
Data 501	-20.726	10.0803
Data 502	-20.7139	8.35158
Data 503	-20.6726	45.2616
Data 504	-20.635	-9.31229
Data 505	-20.6321	14.2919
Data 506	-20.6289	28.7676
Data 507	-20.608	2.63944
Data 508	-20.5247	17.9068
Data 509	-20.4811	4.85984
Data 510	-20.4186	11.219
Data 511	-20.3998	-6.08272
Data 512	-20.3684	5.49948
Data 513	-20.3643	10.3954
Data 514	-20.3325	-0.741439
Data 515	-20.3101	12.3738
Data 516	-20.2977	32.7276
Data 517	-20.2428	1.59146
Data 518	-20.239	-3.85473
Data 519	-20.2366	3.49775
Data 520	-20.2136	-14.8331
Data 521	-20.2004	32.0569
Data 522	-20.1786	10.8872
Data 523	-20.1131	15.611
Data 524	-20.0779	9.0685
Data 525	-20.065	-13.6729
Data 526	-20.0641	12.837
Data 527	-20.0626	18.7766
Data 528	-20.0572	10.3061
Data 529	-20.053	6.72914
Data 530	-19.9833	16.6609
Data 531	-19.977	25.0936
Data 532	-19.9708	-15.0088
Data 533	-19.9661	29.3946
Data 534	-19.9181	5.82636
Data 535	-19.906	5.55176
Data 536	-19.9017	17.3325
Data 537	-19.9004	-1.03538
Data 538	-19.8492	6.10523
Data 539	-19.8279	7.15211
Data 540	-19.8237	8.98599
Data 541	-19.8222	5.31625
Data 542	-19.7693	1.84606
Data 543	-19.7588	0.703465
Data 544	-19.7306	1.85568
Data 545	-19.7228	5.75301
Data 546	-19.7087	19.0444
Data 547	-19.6953	9.33404
Data 548	-19.6921	19.2111
Data 549	-19.6319	-5.47633
Data 550	-19.6291	1.4254
Data 551	-19.5932	11.4967
Data 552	-19.5907	21.0147
Data 553	-19.5638	18.3112
Data 554	-19.5514	5.56451
Data 555	-19.5212	20.1343
Data 556	-19.5148	-2.85945
Data 557	-19.5148	9.94371
Data 558	-19.5138	-1.78272
Data 559	-19.4874	5.65906
Data 560	-19.4507	20.56
Data 561	-19.4129	13.6453
Data 562	-19.3973	3.92723
Data 563	-19.3565	25.1797
Data 564	-19.3557	8.49213
Data 565	-19.3423	39.8404
Data 566	-19.3373	1.03126
Data 567	-19.3276	10.1828
Data 568	-19.3231	8.32502
Data 569	-19.3201	11.8129
Data 570	-19.282	-16.7088
Data 571	-19.2805	-11.3491
Data 572	-19.2632	6.16474
Data 573	-19.1924	8.75953
Data 574	-19.1891	-16.377
Data 575	-19.1768	17.8225
Data 576	-19.1198	13.5827
Data 577	-19.1182	7.26711
Data 578	-19.1116	6.13909
Data 579	-19.11	7.20272
Data 580	-19.0649	-6.66014
Data 581	-19.0592	32.3519
Data 582	-19.0551	-12.7964
Data 583	-19.0475	8.99305
Data 584	-19.047	9.77384
Data 585	-19.0367	5.62321
Data 586	-19.0135	11.4667
Data 587	-18.9947	24.1614
Data 588	-18.9727	14.8729
Data 589	-18.9495	2.07241
Data 590	-18.9341	1.23165
Data 591	-18.9227	-7.7199
Data 592	-18.9131	22.8288
Data 593	-18.9118	18.5915
Data 594	-18.9019	4.2053
Data 595	-18.8879	19.2597
Data 596	-18.8821	23.4045
Data 597	-18.8655	21.5717
Data 598	-18.859	7.85565
Data 599	-18.8566	-3.2054
Data 600	-18.8364	7.51545
Data 601	-18.8014	8.38973
Data 602	-18.7978	3.22709
Data 603	-18.7759	10.0294
Data 604	-18.7758	12.5688
Data 605	-18.7405	7.27524
Data 606	-18.7177	6.91729
Data 607	-18.6973	-3.44451
Data 608	-18.6971	2.81846
Data 609	-18.6612	6.15758
Data 610	-18.6531	12.9794
Data 611	-18.6491	17.2816
Data 612	-18.6445	-0.360358
Data 613	-18.6073	7.67815
Data 614	-18.5913	-10.4888
Data 615	-18.5595	18.8214
Data 616	-18.5487	32.2118
Data 617	-18.5434	9.12429
Data 618	-18.5381	0.471132
Data 619	-18.5343	-4.26043
Data 620	-18.5181	23.9064
Data 621	-18.517	27.4568
Data 622	-18.4771	5.05975
Data 623	-18.4661	11.3697
Data 624	-18.4635	20.1511
Data 625	-18.4496	7.84072
Data 626	-18.4367	29.509
Data 627	-18.4302	-1.66304
Data 628	-18.3859	-6.13884
Data 629	-18.381	-13.9323
Data 630	-18.3789	9.03825
Data 631	-18.3454	25.2321
Data 632	-18.3246	15.2801
Data 633	-18.323	-23.1706
Data 634	-18.307	-0.246606
Data 635	-18.3038	2.38964
Data 636	-18.2585	-6.02104
Data 637	-18.1937	4.83203
Data 638	-18.1845	3.78584
Data 639	-18.1685	20.1726
Data 640	-18.1569	7.23852
Data 641	-18.155	16.8945
Data 642	-18.1241	-12.9701
Data 643	-18.1186	2.88342
Data 644	-18.0921	15.3087
Data 645	-18.0913	-6.66175
Data 646	-18.0895	20.3983
Data 647	-18.0756	3.43564
Data 648	-18.0712	8.79168
Data 649	-18.0596	18.1855
Data 650	-18.0449	-4.36036
Data 651	-18.0414	8.05209
Data 652	-18.0138	9.22598
Data 653	-17.9717	4.99204
Data 654	-17.9672	6.15725
Data 655	-17.9582	3.4944
Data 656	-17.944	13.4148
Data 657	-17.919	5.47884
Data 658	-17.9171	15.5552
Data 659	-17.8851	2.00656
Data 660	-17.8676	5.48727
Data 661	-17.8641	23.5296
Data 662	-17.8551	-3.56839
Data 663	-17.8424	12.3875
Data 664	-17.8183	3.51794
Data 665	-17.8171	-42.0955
Data 666	-17.8126	6.01971
Data 667	-17.8017	11.0932
Data 668	-17.7947	3.97487
Data 669	-17.7703	-0.720084
Data 670	-17.7438	16.724
Data 671	-17.73	20.1246
Data 672	-17.7225	15.8654
Data 673	-17.7201	-5.39602
Data 674	-17.711	-3.48184
Data 675	-17.6912	-0.578521
Data 676	-17.6863	30.2139
Data 677	-17.6789	-9.09232
Data 678	-17.6775	11.4612
Data 679	-17.6748	14.5256
Data 680	-17.6641	5.65996
Data 681	-17.6399	10.5331
Data 682	-17.6329	19.3143
Data 683	-17.6027	17.5997
Data 684	-17.592	14.944
Data 685	-17.5895	1.28249
Data 686	-17.5891	-0.51163
Data 687	-17.5843	3.53498
Data 688	-17.5783	-0.808002
Data 689	-17.5369	15.9413
Data 690	-17.5237	17.1527
Data 691	-17.5153	-12.0323
Data 692	-17.5146	24.5045
Data 693	-17.5099	6.4745
Data 694	-17.5086	8.1499
Data 695	-17.5057	14.5286
Data 696	-17.5007	13.7983
Data 697	-17.5	5.14362
Data 698	-17.4932	19.0465
Data 699	-17.4913	18.996
Data 700	-17.4773	8.41807
Data 701	-17.4612	8.10295
Data 702	-17.4586	25.2846
Data 703	-17.4525	7.04301
Data 704	-17.4303	9.01636
Data 705	-17.4291	28.5799
Data 706	-17.4221	20.6344
Data 707	-17.4219	5.71465
Data 708	-17.3867	3.32171
Data 709	-17.3341	1.98781
Data 710	-17.3337	13.8309
Data 711	-17.3085	-5.02937
Data 712	-17.3071	20.2248
Data 713	-17.2952	-3.92296
Data 714	-17.2936	7.7341
Data 715	-17.2819	0.931721
Data 716	-17.2725	-5.26719
Data 717	-17.2724	2.61573
Data 718	-17.2695	-0.71372
Data 719	-17.2691	14.8893
Data 720	-17.2685	12.1287
Data 721	-17.2249	9.83805
Data 722	-17.2224	-5.09587
Data 723	-17.2011	20.875
Data 724	-17.199	1.13975
Data 725	-17.198	-13.4044
Data 726	-17.1697	10.9319
Data 727	-17.1693	24.1078
Data 728	-17.1619	11.2418
Data 729	-17.1583	-3.74977
Data 730	-17.1545	20.3726
Data 731	-17.1533	14.1309
Data 732	-17.1513	-1.01414
Data 733	-17.1466	21.3873
Data 734	-17.138	1.31836
Data 735	-17.1075	4.58101
Data 736	-17.0538	15.5196
Data 737	-17.0464	-4.73252
Data 738	-17.0417	16.4086
Data 739	-17.0204	-4.1946
Data 740	-17.0145	-7.76799
Data 741	-16.9945	5.52903
Data 742	-16.9831	-13.6921
Data 743	-16.9668	22.5434
Data 744	-16.9456	2.15553
Data 745	-16.9453	-12.7422
Data 746	-16.942	0.0732638
Data 747	-16.9397	20.5364
Data 748	-16.9092	7.50325
Data 749	-16.8946	20.9621
Data 750	-16.8845	1.61545
Data 751	-16.8564	5.64334
Data 752	-16.8546	20.1586
Data 753	-16.8484	-7.72506
Data 754	-16.8367	-14.3188
Data 755	-16.8289	30.16
Data 756	-16.8264	12.5289
Data 757	-16.8184	1.27917
Data 758	-16.8113	9.83515
Data 759	-16.808	14.1447
Data 760	-16.8015	6.67774
Data 761	-16.7868	28.0905
Data 762	-16.7773	-0.264751
Data 763	-16.7541	-0.947085
Data 764	-16.7354	5.83304
Data 765	-16.7245	25.335
Data 766	-16.7233	3.11067
Data 767	-16.719	1.47095
Data 768	-16.708	0.25536
Data 769	-16.699	17.6723
Data 770	-16.6958	24.3594
Data 771	-16.6924	6.02726
Data 772	-16.6893	9.36289
Data 773	-16.6772	23.7588
Data 774	-16.676	-6.46948
Data 775	-16.6629	13.8537
Data 776	-16.6361	0.141775
Data 777	-16.6334	10.5729
Data 778	-16.6313	20.189
Data 779	-16.6232	12.7317
Data 780	-16.6194	16.3614
Data 781	-16.606	5.36221
Data 782	-16.6039	-7.48342
Data 783	-16.6002	-2.25701
Data 784	-16.5988	6.12511
Data 785	-16.5935	6.44631
Data 786	-16.5746	-4.93522
Data 787	-16.5746	28.7828
Data 788	-16.5681	0.343025
Data 789	-16.5659	8.78553
Data 790	-16.5614	4.36056
Data 791	-16.5514	27.4344
Data 792	-16.544	-0.704388
Data 793	-16.5427	12.4075
Data 794	-16.5331	-19.1221
Data 795	-16.5326	-14.8511
Data 796	-16.5257	-2.31094
Data 797	-16.5103	16.0623
Data 798	-16.4983	1.52593
Data 799	-16.4968	6.07868
Data 800	-16.4888	-4.08228
Data 801	-16.4876	18.1272
Data 802	-16.4726	6.31414
Data 803	-16.4586	14.4109
Data 804	-16.4579	10.3721
Data 805	-16.4569	14.7646
Data 806	-16.4452	17.9498
Data 807	-16.4407	10.1059
Data 808	-16.4216	21.4193
Data 809	-16.4064	2.7068
Data 810	-16.4056	9.85737
Data 811	-16.3981	17.6876
Data 812	-16.3953	9.04466
Data 813	-16.3769	1.00154
Data 814	-16.3732	2.174
Data 815	-16.3728	14.1697
Data 816	-16.3644	17.8112
Data 817	-16.3553	-3.43713
Data 818	-16.319	-19.3819
Data 819	-16.3152	2.52665
Data 820	-16.3017	-6.98941
Data 821	-16.2935	9.30838
Data 822	-16.2879	6.71541
Data 823	-16.2819	15.7939
Data 824	-16.2656	4.33407
Data 825	-16.2607	17.7068
Data 826	-16.2571	16.3168
Data 827	-16.2294	-2.05097
Data 828	-16.2175	-4.1876
Data 829	-16.2116	11.4028
Data 830	-16.2073	-18.1341
Data 831	-16.2053	-9.57877
Data 832	-16.1965	-21.8209
Data 833	-16.1847	14.0388
Data 834	-16.1654	20.4859
Data 835	-16.1628	5.66671
Data 836	-16.1546	9.97451
Data 837	-16.1206	-0.834288
Data 838	-16.119	6.6676
Data 839	-16.0935	7.73848
Data 840	-16.0895	6.25093
Data 841	-16.0821	15.5066
Data 842	-16.0808	-2.73367
Data 843	-16.0661	-5.07899
Data 844	-16.0654	-5.16529
Data 845	-16.047	3.27198
Data 846	-16.0434	9.09836
Data 847	-16.0235	22.4835
Data 848	-16.019	0.0979487
Data 849	-16.0179	14.2267
Data 850	-15.9999	2.21283
Data 851	-15.9997	13.8923
Data 852	-15.9973	18.7072
Data 853	-15.9905	12.2204
Data 854	-15.9841	22.164
Data 855	-15.9701	-1.14031
Data 856	-15.9498	-0.701209
Data 857	-15.9238	-3.82032
Data 858	-15.9215	18.7626
Data 859	-15.9169	-15.6153
Data 860	-15.87	10.8726
Data 861	-15.8663	-0.151142
Data 862	-15.866	15.8542
Data 863	-15.8647	31.7705
Data 864	-15.8589	5.70773
Data 865	-15.8447	-4.19839
Data 866	-15.8443	24.3466
Data 867	-15.8303	13.242
Data 868	-15.8286	4.72241
Data 869	-15.8205	4.39671
Data 870	-15.8168	3.41903
Data 871	-15.8029	-15.0844
Data 872	-15.802	-12.9752
Data 873	-15.7895	33.7688
Data 874	-15.7889	34.0701
Data 875	-15.7809	10.0478
Data 876	-15.7276	5.30153
Data 877	-15.6983	11.5503
Data 878	-15.696	19.8993
Data 879	-15.6913	3.40711
Data 880	-15.6896	-5.13989
Data 881	-15.6885	13.5382
Data 882	-15.6671	13.0074
Data 883	-15.6658	9.20724
Data 884	-15.641	16.7121
Data 885	-15.6408	29.1295
Data 886	-15.6388	22.7229
Data 887	-15.624	2.84477
Data 888	-15.6215	7.56719
Data 889	-15.5715	8.94196
Data 890	-15.5706	-0.52741
Data 891	-15.5628	13.5534
Data 892	-15.5235	15.4597
Data 893	-15.5108	1.90821
Data 894	-15.4895	-1.53986
Data 895	-15.485	0.784256
Data 896	-15.4814	4.84227
Data 897	-15.48	14.9979
Data 898	-15.4791	-1.64647
Data 899	-15.4777	18.5071
Data 900	-15.477	-13.059
Data 901	-15.4597	39.8336
Data 902	-15.457	15.2675
Data 903	-15.457	10.0365
Data 904	-15.451	-1.57014
Data 905	-15.446	18.3966
Data 906	-15.4434	-4.54938
Data 907	-15.4409	5.73672
Data 908	-15.4261	6.2565
Data 909	-15.4246	6.78008
Data 910	-15.4202	-7.36916
Data 911	-15.4181	19.4889
Data 912	-15.4105	10.4329
Data 913	-15.3828	18.856
Data 914	-15.3805	4.62132
Data 915	-15.3686	8.11583
Data 916	-15.3358	14.5568
Data 917	-15.3243	-4.91617
Data 918	-15.309	-3.99129
Data 919	-15.2852	15.1937
Data 920	-15.2639	-8.61252
Data 921	-15.233	7.21101
Data 922	-15.2286	-0.821017
Data 923	-15.226	-3.75169
Data 924	-15.2075	-6.97806
Data 925	-15.1967	-23.773
Data 926	-15.1965	-7.31527
Data 927	-15.1784	4.128
Data 928	-15.1763	18.6551
Data 929	-15.1732	4.38698
Data 930	-15.1671	2.69678
Data 931	-15.1628	16.3561
Data 932	-15.1594	17.2214
Data 933	-15.154	10.508
Data 934	-15.1448	11.1187
Data 935	-15.1374	24.0693
Data 936	-15.0892	10.6033
Data 937	-15.0818	33.733
Data 938	-15.0714	8.87695
Data 939	-15.0543	-10.004
Data 940	-15.0174	6.141
Data 941	-15.0083	-1.72526
Data 942	-15.0072	-4.68422
Data 943	-15.0049	-14.113
Data 944	-14.9772	21.7753
Data 945	-14.9583	18.2714
Data 946	-14.956	1.89949
Data 947	-14.9429	-17.4328
Data 948	-14.936	-6.77782
Data 949	-14.9255	8.97728
Data 950	-14.9209	11.79
Data 951	-14.9101	-1.17284
Data 952	-14.8949	16.9241
Data 953	-14.8742	4.59302
Data 954	-14.8674	-0.648335
Data 955	-14.8663	-5.51668
Data 956	-14.8628	-15.6369
Data 957	-14.8592	2.39615
Data 958	-14.8576	12.489
Data 959	-14.8564	7.24103
Data 960	-14.8546	6.2667
Data 961	-14.8257	-12.8906
Data 962	-14.8171	16.3327
Data 963	-14.8026	10.317
Data 964	-14.7868	2.21045
Data 965	-14.771	-1.198
Data 966	-14.7571	13.6355
Data 967	-14.7422	-0.720336
Data 968	-14.7368	6.86062
Data 969	-14.7348	18.7903
Data 970	-14.7301	4.97973
Data 971	-14.7181	22.7619
Data 972	-14.7151	3.13862
Data 973	-14.7008	-2.30628
Data 974	-14.6943	-2.2091
Data 975	-14.6859	30.3673
Data 976	-14.6838	4.01341
Data 977	-14.658	4.57062
Data 978	-14.6573	12.4024
Data 979	-14.6558	10.501
Data 980	-14.6547	3.70149
Data 981	-14.6502	-12.4268
Data 982	-14.6496	22.3303
Data 983	-14.6416	11.5284
Data 984	-14.6384	14.6439
Data 985	-14.6291	9.12221
Data 986	-14.6215	27.2245
Data 987	-14.6203	17.1819
Data 988	-14.6156	0.236349
Data 989	-14.5956	3.40522
Data 990	-14.5937	-0.938985
Data 991	-14.5851	1.02621
Data 992	-14.585	17.2966
Data 993	-14.5827	11.8876
Data 994	-14.5808	14.6276
Data 995	-14.5719	14.5433
Data 996	-14.5683	6.06956
Data 997	-14.5602	5.28534
Data 998	-14.5461	11.6906
Data 999	-14.5361	14.6694
Data 1000	-14.5337	9.8785
Data 1001	-14.5289	0.469186
Data 1002	-14.5244	-25.8929
Data 1003	-14.5136	11.1399
Data 1004	-14.5128	1.59001
Data 1005	-14.5096	0.713539
Data 1006	-14.5013	6.28607
Data 1007	-14.4973	31.1096
Data 1008	-14.4772	16.2281
Data 1009	-14.4768	-14.3956
Data 1010	-14.4763	-20.8554
Data 1011	-14.4668	6.83928
Data 1012	-14.4603	1.00108
Data 1013	-14.4578	17.5336
Data 1014	-14.4521	4.88866
Data 1015	-14.4454	8.61294
Data 1016	-14.4406	3.08637
Data 1017	-14.4397	-5.52123
Data 1018	-14.4382	13.253
Data 1019	-14.4335	10.5586
Data 1020	-14.432	-4.62675
Data 1021	-14.4198	32.9175
Data 1022	-14.4148	-5.30525
Data 1023	-14.4096	2.55693
Data 1024	-14.4076	10.7592
Data 1025	-14.3942	13.9373
Data 1026	-14.3676	-29.2706
Data 1027	-14.3555	14.4538
Data 1028	-14.3418	3.92357
Data 1029	-14.3327	2.11054
Data 1030	-14.3292	-6.56069
Data 1031	-14.3242	8.07603
Data 1032	-14.3178	-4.40191
Data 1033	-14.3018	-7.38907
Data 1034	-14.2969	-1.97632
Data 1035	-14.2887	7.85493
Data 1036	-14.2843	2.72011
Data 1037	-14.2723	14.3488
Data 1038	-14.2702	2.99371
Data 1039	-14.2681	9.06412
Data 1040	-14.2647	10.4968
Data 1041	-14.247	5.41582
Data 1042	-14.2446	8.32739
Data 1043	-14.228	0.880801
Data 1044	-14.2163	-1.03239
Data 1045	-14.1922	14.5459
Data 1046	-14.18	-13.7453
Data 1047	-14.1723	-5.51872
Data 1048	-14.1709	4.0574
Data 1049	-14.1676	7.63745
Data 1050	-14.1635	-4.55892
Data 1051	-14.153	15.9004
Data 1052	-14.1437	-3.83268
Data 1053	-14.1425	15.5034
Data 1054	-14.1318	-1.30763
Data 1055	-14.1292	-6.46055
Data 1056	-14.1071	9.22691
Data 1057	-14.0881	-3.27941
Data 1058	-14.0811	5.97016
Data 1059	-14.0775	18.6334
Data 1060	-14.0758	4.24345
Data 1061	-14.0733	15.9507
Data 1062	-14.0726	5.83818
Data 1063	-14.0673	9.86166
Data 1064	-14.0625	-5.22345
Data 1065	-14.0346	-4.19748
Data 1066	-14.0213	14.5079
Data 1067	-14.0188	6.23994
Data 1068	-14.0177	27.0007
Data 1069	-14.0136	15.8794
Data 1070	-14.013	19.4996
Data 1071	-14.0099	15.7632
Data 1072	-14.0092	8.31558
Data 1073	-14.0081	-0.272174
Data 1074	-14.008	-0.991822
Data 1075	-14.0036	7.68871
Data 1076	-13.9926	-5.47993
Data 1077	-13.9917	19.8374
Data 1078	-13.9888	3.97014
Data 1079	-13.9876	-2.37019
Data 1080	-13.98	12.273
Data 1081	-13.9778	19.3092
Data 1082	-13.9734	-15.1692
Data 1083	-13.9622	-10.3845
Data 1084	-13.9613	5.00091
Data 1085	-13.9544	14.9611
Data 1086	-13.9481	5.68077
Data 1087	-13.9472	4.85399
Data 1088	-13.9463	17.1698
Data 1089	-13.9455	6.06323
Data 1090	-13.9431	2.22163
Data 1091	-13.9085	35.2861
Data 1092	-13.8838	6.14089
Data 1093	-13.8826	12.4219
Data 1094	-13.8794	14.8895
Data 1095	-13.8679	4.99177
Data 1096	-13.8657	3.92989
Data 1097	-13.8581	14.252
Data 1098	-13.8537	-7.54497
Data 1099	-13.8501	0.770125
Data 1100	-13.85	18.4575
Data 1101	-13.8319	9.03987
Data 1102	-13.83	3.16653
Data 1103	-13.815	17.1196
Data 1104	-13.7929	10.2412
Data 1105	-13.7832	-2.97686
Data 1106	-13.7777	7.96887
Data 1107	-13.7765	-11.2359
Data 1108	-13.7695	19.5017
Data 1109	-13.7667	7.50485
Data 1110	-13.7601	40.9229
Data 1111	-13.7584	-6.29408
Data 1112	-13.7527	11.5611
Data 1113	-13.7526	17.5351
Data 1114	-13.7451	12.1187
Data 1115	-13.7407	20.3253
Data 1116	-13.7326	6.22409
Data 1117	-13.7114	8.30597
Data 1118	-13.709	18.13
Data 1119	-13.6995	6.89886
Data 1120	-13.6986	-13.5791
Data 1121	-13.6926	6.17893
Data 1122	-13.6918	9.38637
Data 1123	-13.6874	5.42124
Data 1124	-13.6851	20.6755
Data 1125	-13.6805	5.52576
Data 1126	-13.6768	-11.1936
Data 1127	-13.6766	7.97655
Data 1128	-13.6716	-0.317611
Data 1129	-13.667	-0.552326
Data 1130	-13.6654	-0.414852
Data 1131	-13.6592	15.1051
Data 1132	-13.6372	6.35651
Data 1133	-13.635	-3.01297
Data 1134	-13.6342	-9.88711
Data 1135	-13.6313	12.9717
Data 1136	-13.5957	5.64021
Data 1137	-13.5857	6.76798
Data 1138	-13.5853	19.6388
Data 1139	-13.5835	17.0993
Data 1140	-13.5832	2.82525
Data 1141	-13.5829	-15.5849
Data 1142	-13.575	12.9374
Data 1143	-13.5741	15.7811
Data 1144	-13.5584	20.2204
Data 1145	-13.555	-7.35662
Data 1146	-13.5528	-3.12142
Data 1147	-13.5492	4.01474
Data 1148	-13.5366	15.1553
Data 1149	-13.5337	-3.7551
Data 1150	-13.5282	6.1312
Data 1151	-13.5158	4.17234
Data 1152	-13.5153	11.1859
Data 1153	-13.5125	4.95014
Data 1154	-13.5123	2.42612
Data 1155	-13.5119	14.9551
Data 1156	-13.5098	-8.20745
Data 1157	-13.5045	0.167203
Data 1158	-13.501	15.2025
Data 1159	-13.4938	12.9099
Data 1160	-13.4898	-11.3262
Data 1161	-13.483	12.528
Data 1162	-13.482	9.90865
Data 1163	-13.479	14.0619
Data 1164	-13.4651	26.5729
Data 1165	-13.449	0.493684
Data 1166	-13.4326	-9.29514
Data 1167	-13.4165	0.162349
Data 1168	-13.3965	13.6515
Data 1169	-13.3942	15.4773
Data 1170	-13.3856	10.3399
Data 1171	-13.3829	-2.73909
Data 1172	-13.3743	21.1943
Data 1173	-13.3742	4.6366
Data 1174	-13.3734	20.4027
Data 1175	-13.3632	9.14097
Data 1176	-13.3518	25.0013
Data 1177	-13.3513	-7.10506
Data 1178	-13.3393	29.8003
Data 1179	-13.3243	18.7844
Data 1180	-13.3184	2.7578
Data 1181	-13.3116	21.3093
Data 1182	-13.296	10.5234
Data 1183	-13.2931	11.4592
Data 1184	-13.2896	-0.580968
Data 1185	-13.2888	14.5462
Data 1186	-13.2761	15.3401
Data 1187	-13.2755	4.44688
Data 1188	-13.272	5.07162
Data 1189	-13.2605	5.36775
Data 1190	-13.2605	10.0824
Data 1191	-13.2586	3.99386
Data 1192	-13.2567	12.0755
Data 1193	-13.2486	4.34964
Data 1194	-13.2461	4.40493
Data 1195	-13.2442	21.4461
Data 1196	-13.2424	14.4916
Data 1197	-13.2367	-3.5536
Data 1198	-13.2353	5.5033
Data 1199	-13.231	0.275928
Data 1200	-13.2159	6.49523
Data 1201	-13.2117	22.9368
Data 1202	-13.2107	-4.71635
Data 1203	-13.2068	5.43936
Data 1204	-13.2061	-12.1915
Data 1205	-13.1687	12.7368
Data 1206	-13.1245	12.5672
Data 1207	-13.1225	-11.1582
Data 1208	-13.1195	-17.0658
Data 1209	-13.1183	-19.6805
Data 1210	-13.1182	5.83737
Data 1211	-13.114	42.3776
Data 1212	-13.1129	8.4154
Data 1213	-13.1036	1.66141
Data 1214	-13.1001	1.09011
Data 1215	-13.0986	20.0033
Data 1216	-13.0915	4.70452
Data 1217	-13.0907	12.7606
Data 1218	-13.0904	1.01602
Data 1219	-13.089	14.5794
Data 1220	-13.0809	13.6723
Data 1221	-13.0745	3.52834
Data 1222	-13.0729	22.5352
Data 1223	-13.0713	3.89344
Data 1224	-13.0631	14.9649
Data 1225	-13.0513	23.4214
Data 1226	-13.0509	4.69231
Data 1227	-13.0484	11.6253
Data 1228	-13.0393	5.46153
Data 1229	-13.0312	-9.00606
Data 1230	-13.0307	-3.43835
Data 1231	-13.0247	3.42003
Data 1232	-13.0219	3.95732
Data 1233	-13.0118	13.4783
Data 1234	-13.0117	25.0797
Data 1235	-13.0013	23.1058
Data 1236	-13	19.7325
Data 1237	-12.9942	-5.63176
Data 1238	-12.9941	-11.7202
Data 1239	-12.9915	15.2282
Data 1240	-12.9899	8.04642
Data 1241	-12.9853	15.004
Data 1242	-12.9814	7.83377
Data 1243	-12.9732	3.04476
Data 1244	-12.969	5.16347
Data 1245	-12.9683	4.76598
Data 1246	-12.9679	27.4309
Data 1247	-12.9505	11.7519
Data 1248	-12.9466	2.444
Data 1249	-12.9414	-1.24959
Data 1250	-12.9391	15.0262
Data 1251	-12.9259	17.0259
Data 1252	-12.9237	-12.2211
Data 1253	-12.9204	2.66513
Data 1254	-12.9139	9.50061
Data 1255	-12.9065	-3.11148
Data 1256	-12.9017	15.7936
Data 1257	-12.8981	28.5245
Data 1258	-12.8884	32.3755
Data 1259	-12.8857	2.937
Data 1260	-12.8845	2.14577
Data 1261	-12.8796	15.0197
Data 1262	-12.8665	10.9197
Data 1263	-12.8636	-7.35904
Data 1264	-12.8623	13.0914
Data 1265	-12.8477	-7.86341
Data 1266	-12.8315	14.3676
Data 1267	-12.8227	20.3944
Data 1268	-12.816	14.2216
Data 1269	-12.8135	19.0442
Data 1270	-12.8122	-18.1811
Data 1271	-12.8122	2.0587
Data 1272	-12.8058	5.04474
Data 1273	-12.7954	-12.2896
Data 1274	-12.779	-3.8127
Data 1275	-12.7781	10.2169
Data 1276	-12.7576	-14.4704
Data 1277	-12.7561	6.33859
Data 1278	-12.7535	10.4744
Data 1279	-12.7464	-3.10258
Data 1280	-12.7379	28.3238
Data 1281	-12.734	5.12333
Data 1282	-12.721	7.49428
Data 1283	-12.7155	10.9558
Data 1284	-12.701	5.713
Data 1285	-12.6979	1.76677
Data 1286	-12.6979	20.4517
Data 1287	-12.6964	-22.5535
Data 1288	-12.6879	1.00493
Data 1289	-12.6868	8.15864
Data 1290	-12.6859	27.3801
Data 1291	-12.6798	-16.3077
Data 1292	-12.6796	1.35466
Data 1293	-12.6786	-2.83127
Data 1294	-12.673	5.33428
Data 1295	-12.6716	20.2713
Data 1296	-12.6651	1.23381
Data 1297	-12.6606	17.8118
Data 1298	-12.6556	7.04258
Data 1299	-12.6529	-11.6693
Data 1300	-12.6412	29.31
Data 1301	-12.64	5.97534
Data 1302	-12.6393	-3.90136
Data 1303	-12.6268	5.91736
Data 1304	-12.6224	15.5758
Data 1305	-12.6222	20.0313
Data 1306	-12.6179	-6.4103
Data 1307	-12.6157	3.204
Data 1308	-12.6146	13.8005
Data 1309	-12.6114	2.86664
Data 1310	-12.6101	-15.2574
Data 1311	-12.6049	9.37817
Data 1312	-12.5922	13.9305
Data 1313	-12.5866	12.7779
Data 1314	-12.579	7.67615
Data 1315	-12.5736	13.6465
Data 1316	-12.5721	-7.0535
Data 1317	-12.5689	2.52466
Data 1318	-12.5634	11.816
Data 1319	-12.5538	-0.224792
Data 1320	-12.551	10.098
Data 1321	-12.5446	2.41825
Data 1322	-12.5415	17.5646
Data 1323	-12.5409	17.5424
Data 1324	-12.5393	12.8056
Data 1325	-12.5334	-6.29564
Data 1326	-12.5333	8.91299
Data 1327	-12.532	6.71773
Data 1328	-12.5314	13.0951
Data 1329	-12.5274	-1.46473
Data 1330	-12.5226	-6.94547
Data 1331	-12.5152	3.66307
Data 1332	-12.5012	-12.746
Data 1333	-12.4969	-5.33822
Data 1334	-12.4839	9.02057
Data 1335	-12.4825	44.092
Data 1336	-12.4732	-0.074978
Data 1337	-12.469	1.24063
Data 1338	-12.469	4.01607
Data 1339	-12.4685	29.6775
Data 1340	-12.4667	-0.533727
Data 1341	-12.4637	1.34659
Data 1342	-12.4623	15.4417
Data 1343	-12.4615	14.8795
Data 1344	-12.4437	16.2566
Data 1345	-12.4292	13.4422
Data 1346	-12.429	16.9338
Data 1347	-12.4244	8.28484
Data 1348	-12.417	-1.55668
Data 1349	-12.41	5.40723
Data 1350	-12.4087	0.184919
Data 1351	-12.4042	6.90615
Data 1352	-12.3976	-5.65505
Data 1353	-12.3951	-1.27249
Data 1354	-12.3866	10.1842
Data 1355	-12.3865	9.85887
Data 1356	-12.3712	-15.427
Data 1357	-12.3698	0.964589
Data 1358	-12.3654	18.6208
Data 1359	-12.3605	4.33628
Data 1360	-12.3556	9.6114
Data 1361	-12.3446	2.9035
Data 1362	-12.3412	9.49082
Data 1363	-12.3335	1.21325
Data 1364	-12.3282	-2.65546
Data 1365	-12.325	19.7176
Data 1366	-12.3239	-1.78798
Data 1367	-12.3218	-13.2301
Data 1368	-12.3207	10.527
Data 1369	-12.3187	5.52545
Data 1370	-12.3154	4.10304
Data 1371	-12.306	10.7494
Data 1372	-12.3005	10.2093
Data 1373	-12.2922	3.68234
Data 1374	-12.2875	-1.68149
Data 1375	-12.2778	-5.02055
Data 1376	-12.2775	4.63046
Data 1377	-12.2739	10.5591
Data 1378	-12.2659	16.573
Data 1379	-12.2629	8.67373
Data 1380	-12.2616	7.84146
Data 1381	-12.2614	6.316
Data 1382	-12.259	2.52093
Data 1383	-12.2492	15.465
Data 1384	-12.2426	-1.27756
Data 1385	-12.2379	7.00501
Data 1386	-12.2369	18.6945
Data 1387	-12.2354	7.24233
Data 1388	-12.2348	-1.77483
Data 1389	-12.232	10.313
Data 1390	-12.2303	5.57963
Data 1391	-12.23	4.90108
Data 1392	-12.2244	-2.66339
Data 1393	-12.2093	31.0444
Data 1394	-12.206	20.5067
Data 1395	-12.203	12.1744
Data 1396	-12.1986	-6.56356
Data 1397	-12.1978	-31.2258
Data 1398	-12.1954	-10.1292
Data 1399	-12.1925	-7.90745
Data 1400	-12.1924	2.37676
Data 1401	-12.1846	14.4424
Data 1402	-12.1829	7.39337
Data 1403	-12.1774	19.2055
Data 1404	-12.1754	5.87477
Data 1405	-12.1477	1.56993
Data 1406	-12.13	11.5594
Data 1407	-12.128	7.27317
Data 1408	-12.1279	7.68486
Data 1409	-12.1256	4.4318
Data 1410	-12.1253	-0.0649289
Data 1411	-12.1144	6.27437
Data 1412	-12.1081	-1.27505
Data 1413	-12.1064	4.76379
Data 1414	-12.1021	10.8008
Data 1415	-12.1019	16.9104
Data 1416	-12.1007	-16.7657
Data 1417	-12.092	7.41584
Data 1418	-12.0909	14.3741
Data 1419	-12.073	14.4415
Data 1420	-12.072	-10.9862
Data 1421	-12.0681	8.83916
Data 1422	-12.0675	13.83
Data 1423	-12.0655	6.3675
Data 1424	-12.0591	15.4831
Data 1425	-12.0589	8.6402
Data 1426	-12.0417	-8.22335
Data 1427	-12.0408	18.4066
Data 1428	-12.0387	8.65059
Data 1429	-12.0387	23.1508
Data 1430	-12.0264	-7.9266
Data 1431	-12.0224	3.76843
Data 1432	-11.9985	-5.79359
Data 1433	-11.9934	-2.54388
Data 1434	-11.9926	-2.23772
Data 1435	-11.9665	15.2186
Data 1436	-11.9636	21.6002
Data 1437	-11.9626	17.1246
Data 1438	-11.9626	1.81489
Data 1439	-11.9607	-6.91242
Data 1440	-11.9553	23.6117
Data 1441	-11.9469	5.56824
Data 1442	-11.9414	-5.88142
Data 1443	-11.9395	-1.23566
Data 1444	-11.9394	9.56837
Data 1445	-11.9369	-0.317869
Data 1446	-11.9271	5.51759
Data 1447	-11.9264	-7.82695
Data 1448	-11.9173	14.1455
Data 1449	-11.9158	1.53917
Data 1450	-11.911	22.5267
Data 1451	-11.9095	1.53418
Data 1452	-11.9045	11.6899
Data 1453	-11.8803	12.2114
Data 1454	-11.8779	12.2165
Data 1455	-11.8773	25.8636
Data 1456	-11.8697	-4.77896
Data 1457	-11.8624	17.9928
Data 1458	-11.858	-6.6066
Data 1459	-11.8537	-4.42699
Data 1460	-11.853	34.8991
Data 1461	-11.8523	3.9216
Data 1462	-11.8465	30.5986
Data 1463	-11.8424	36.1636
Data 1464	-11.8338	18.9181
Data 1465	-11.8266	6.75439
Data 1466	-11.8154	6.46893
Data 1467	-11.8114	13.5597
Data 1468	-11.8048	11.2985
Data 1469	-11.7988	-4.51291
Data 1470	-11.7973	0.00210559
Data 1471	-11.797	-2.76639
Data 1472	-11.7969	13.7905
Data 1473	-11.7885	-5.49065
Data 1474	-11.7741	-2.95457
Data 1475	-11.7731	14.2406
Data 1476	-11.7691	9.23295
Data 1477	-11.768	3.24758
Data 1478	-11.7613	11.6228
Data 1479	-11.7537	15.1903
Data 1480	-11.7526	1.52846
Data 1481	-11.7511	11.3763
Data 1482	-11.7452	15.1024
Data 1483	-11.7444	-5.26474
Data 1484	-11.7374	2.0711
Data 1485	-11.7363	-16.0813
Data 1486	-11.7345	4.35991
Data 1487	-11.7296	16.6667
Data 1488	-11.7154	-11.1686
Data 1489	-11.7128	-7.85202
Data 1490	-11.7101	7.34295
Data 1491	-11.7053	19.0346
Data 1492	-11.7026	-5.53842
Data 1493	-11.6856	13.5246
Data 1494	-11.6798	16.8383
Data 1495	-11.6794	-19.264
Data 1496	-11.6774	-3.45006
Data 1497	-11.6751	15.1141
Data 1498	-11.6695	-6.32742
Data 1499	-11.6675	1.79065
Data 1500	-11.6623	7.88625
Data 1501	-11.6558	1.57399
Data 1502	-11.6554	-1.72129
Data 1503	-11.6541	15.5564
Data 1504	-11.6485	-4.23812
Data 1505	-11.6423	15.4831
Data 1506	-11.6401	16.7632
Data 1507	-11.6353	-6.40487
Data 1508	-11.6297	-0.496037
Data 1509	-11.6199	14.4044
Data 1510	-11.6196	7.21164
Data 1511	-11.6192	5.31258
Data 1512	-11.6076	14.1682
Data 1513	-11.6021	8.8489
Data 1514	-11.5884	-0.202716
Data 1515	-11.5737	9.49474
Data 1516	-11.5452	13.8054
Data 1517	-11.5425	14.2618
Data 1518	-11.5381	-2.17488
Data 1519	-11.5379	3.52492
Data 1520	-11.5067	14.2651
Data 1521	-11.4973	4.99257
Data 1522	-11.4905	7.67212
Data 1523	-11.4848	30.4224
Data 1524	-11.4821	3.66579
Data 1525	-11.4794	13.1898
Data 1526	-11.4741	-1.80462
Data 1527	-11.4725	-0.29999
Data 1528	-11.4714	3.36125
Data 1529	-11.4709	6.12007
Data 1530	-11.4696	24.2232
Data 1531	-11.4688	-6.54583
Data 1532	-11.4675	5.33066
Data 1533	-11.466	11.4909
Data 1534	-11.4654	0.437976
Data 1535	-11.4626	11.024
Data 1536	-11.4507	6.46007
Data 1537	-11.4483	-1.9804
Data 1538	-11.4456	18.8047
Data 1539	-11.4366	8.63631
Data 1540	-11.432	-2.05398
Data 1541	-11.43	4.02202
Data 1542	-11.4159	11.4713
Data 1543	-11.4117	-7.09123
Data 1544	-11.4076	16.1031
Data 1545	-11.4014	23.795
Data 1546	-11.3986	1.29375
Data 1547	-11.3946	15.4735
Data 1548	-11.391	-24.9391
Data 1549	-11.388	7.85888
Data 1550	-11.3879	14.9058
Data 1551	-11.3669	7.22324
Data 1552	-11.3638	8.59358
Data 1553	-11.3427	14.5752
Data 1554	-11.3412	-8.03455
Data 1555	-11.3358	-8.78699
Data 1556	-11.3349	-31.6592
Data 1557	-11.3345	11.1997
Data 1558	-11.3284	-6.26032
Data 1559	-11.3229	-26.5528
Data 1560	-11.3188	-3.05057
Data 1561	-11.3184	24.8741
Data 1562	-11.318	-0.766793
Data 1563	-11.304	25.1587
Data 1564	-11.297	7.49455
Data 1565	-11.2959	-3.95237
Data 1566	-11.2895	-1.76267
Data 1567	-11.2877	2.16422
Data 1568	-11.2691	1.38506
Data 1569	-11.2687	-1.88469
Data 1570	-11.2672	3.44977
Data 1571	-11.255	-2.38935
Data 1572	-11.255	11.5836
Data 1573	-11.2544	19.8951
Data 1574	-11.2511	-2.4132
Data 1575	-11.2501	14.9161
Data 1576	-11.2492	16.8553
Data 1577	-11.2486	4.28029
Data 1578	-11.2459	8.93838
Data 1579	-11.2422	-3.37878
Data 1580	-11.2353	-18.9155
Data 1581	-11.2343	14.5133
Data 1582	-11.2323	-2.13302
Data 1583	-11.2305	14.6509
Data 1584	-11.2286	22.5591
Data 1585	-11.2244	9.08586
Data 1586	-11.2209	-0.50393
Data 1587	-11.2056	16.4663
Data 1588	-11.1978	-0.677297
Data 1589	-11.1954	7.12559
Data 1590	-11.1922	-12.3392
Data 1591	-11.1899	-2.62076
Data 1592	-11.1864	11.9538
Data 1593	-11.1853	6.39115
Data 1594	-11.1696	10.1366
Data 1595	-11.1595	3.24215
Data 1596	-11.1593	-0.862254
Data 1597	-11.1586	5.38996
Data 1598	-11.1529	6.39188
Data 1599	-11.1389	2.65269
Data 1600	-11.1354	-9.35197
Data 1601	-11.1325	6.58354
Data 1602	-11.1294	10.3348
Data 1603	-11.1282	16.8893
Data 1604	-11.1271	0.0854315
Data 1605	-11.1084	12.4148
Data 1606	-11.103	16.3678
Data 1607	-11.1025	-0.325541
Data 1608	-11.1016	5.2146
Data 1609	-11.1	3.18396
Data 1610	-11.0996	5.93514
Data 1611	-11.0917	22.168
Data 1612	-11.0884	7.65573
Data 1613	-11.0859	16.4368
Data 1614	-11.0812	-19.8195
Data 1615	-11.0803	-17.4903
Data 1616	-11.0759	12.4309
Data 1617	-11.0744	1.85911
Data 1618	-11.0646	-12.0534
Data 1619	-11.0637	12.3579
Data 1620	-11.0605	3.02259
Data 1621	-11.0557	9.8457
Data 1622	-11.0476	10.341
Data 1623	-11.0453	1.95604
Data 1624	-11.0367	12.6747
Data 1625	-11.0353	3.44047
Data 1626	-11.0346	5.00537
Data 1627	-11.0346	4.71798
Data 1628	-11.034	-1.02919
Data 1629	-11.0325	-6.37188
Data 1630	-11.015	-16.4719
Data 1631	-11.011	14.294
Data 1632	-11.0066	0.254471
Data 1633	-11.0018	-1.97486
Data 1634	-11.0001	23.5066
Data 1635	-10.9981	14.7671
Data 1636	-10.9974	20.4966
Data 1637	-10.9959	7.64604
Data 1638	-10.9938	-2.04696
Data 1639	-10.992	4.42882
Data 1640	-10.99	3.39959
Data 1641	-10.9899	2.5414
Data 1642	-10.9802	4.20483
Data 1643	-10.9737	-0.751721
Data 1644	-10.973	11.6473
Data 1645	-10.9687	-1.06213
Data 1646	-10.9679	2.81594
Data 1647	-10.9565	3.78366
Data 1648	-10.9517	16.2481
Data 1649	-10.9467	17.0117
Data 1650	-10.9419	-10.2564
Data 1651	-10.9401	1.91839
Data 1652	-10.939	15.4156
Data 1653	-10.9353	29.9716
Data 1654	-10.9259	3.32152
Data 1655	-10.9254	-12.4439
Data 1656	-10.9215	4.35685
Data 1657	-10.9187	29.3081
Data 1658	-10.918	-5.08437
Data 1659	-10.9177	19.5638
Data 1660	-10.907	21.0435
Data 1661	-10.907	-7.48661
Data 1662	-10.895	21.8709
Data 1663	-10.8936	21.7781
Data 1664	-10.8803	13.1367
Data 1665	-10.8677	46.3883
Data 1666	-10.8578	4.87441
Data 1667	-10.8518	6.55798
Data 1668	-10.8514	18.6639
Data 1669	-10.8473	10.4526
Data 1670	-10.8436	-10.8773
Data 1671	-10.8435	-5.26247
Data 1672	-10.8411	10.7877
Data 1673	-10.8294	4.23935
Data 1674	-10.8276	-19.0216
Data 1675	-10.8261	-7.72119
Data 1676	-10.8202	0.688084
Data 1677	-10.8183	13.2205
Data 1678	-10.8126	8.87138
Data 1679	-10.8108	11.2664
Data 1680	-10.8074	2.78143
Data 1681	-10.7965	0.634212
Data 1682	-10.778	-3.24189
Data 1683	-10.7749	18.7834
Data 1684	-10.7747	-4.21927
Data 1685	-10.7714	10.5524
Data 1686	-10.7627	-1.91132
Data 1687	-10.7619	8.18378
Data 1688	-10.7605	1.98337
Data 1689	-10.7603	5.11024
Data 1690	-10.7493	11.9229
Data 1691	-10.746	-5.90638
Data 1692	-10.7401	-0.618323
Data 1693	-10.7385	15.0098
Data 1694	-10.7325	16.0412
Data 1695	-10.7324	12.3258
Data 1696	-10.7247	-1.57489
Data 1697	-10.7171	20.2315
Data 1698	-10.7113	-8.91492
Data 1699	-10.7078	-14.9689
Data 1700	-10.7052	2.00629
Data 1701	-10.7037	18.5075
Data 1702	-10.6914	15.1968
Data 1703	-10.6852	-0.390943
Data 1704	-10.681	8.56732
Data 1705	-10.6783	4.58577
Data 1706	-10.676	-6.67653
Data 1707	-10.6734	-22.8656
Data 1708	-10.6718	15.1179
Data 1709	-10.6714	5.81689
Data 1710	-10.6713	2.62505
Data 1711	-10.6578	7.87401
Data 1712	-10.656	34.6921
Data 1713	-10.6505	3.57956
Data 1714	-10.6475	3.22252
Data 1715	-10.6448	-3.18988
Data 1716	-10.6427	1.19873
Data 1717	-10.64	-4.80481
Data 1718	-10.6322	5.90645
Data 1719	-10.6297	7.20747
Data 1720	-10.6285	-2.53716
Data 1721	-10.613	4.17318
Data 1722	-10.61	-2.06294
Data 1723	-10.6082	1.39722
Data 1724	-10.6068	20.2594
Data 1725	-10.5985	-1.54685
Data 1726	-10.5914	19.6884
Data 1727	-10.5844	8.97693
Data 1728	-10.584	19.6761
Data 1729	-10.5823	-5.5837
Data 1730	-10.5797	1.3754
Data 1731	-10.5601	3.34212
Data 1732	-10.5498	9.77034
Data 1733	-10.536	11.5874
Data 1734	-10.5353	-14.152
Data 1735	-10.5238	17.211
Data 1736	-10.5224	-47.9386
Data 1737	-10.5138	8.51443
Data 1738	-10.5006	20.0332
Data 1739	-10.5001	13.1134
Data 1740	-10.4923	-4.95075
Data 1741	-10.4894	10.831
Data 1742	-10.4842	24.1569
Data 1743	-10.4835	4.27401
Data 1744	-10.4714	3.1323
Data 1745	-10.4692	1.94571
Data 1746	-10.4675	-10.2551
Data 1747	-10.4651	8.96006
Data 1748	-10.4633	-30.1356
Data 1749	-10.4623	13.5456
Data 1750	-10.4593	-14.7609
Data 1751	-10.4584	29.1962
Data 1752	-10.4569	8.34574
Data 1753	-10.4507	10.1482
Data 1754	-10.4493	-7.46072
Data 1755	-10.4481	11.9611
Data 1756	-10.4476	13.1224
Data 1757	-10.4437	17.3476
Data 1758	-10.4429	1.21408
Data 1759	-10.4428	57.2234
Data 1760	-10.4372	16.4947
Data 1761	-10.4337	21.0695
Data 1762	-10.4242	27.9986
Data 1763	-10.4221	9.38632
Data 1764	-10.4168	10.9481
Data 1765	-10.4121	15.3067
Data 1766	-10.4043	9.97198
Data 1767	-10.4016	18.4249
Data 1768	-10.3931	6.34012
Data 1769	-10.3841	0.300689
Data 1770	-10.3835	7.65823
Data 1771	-10.3833	-1.96917
Data 1772	-10.3754	16.314
Data 1773	-10.3694	10.0674
Data 1774	-10.3669	42.9937
Data 1775	-10.3572	8.54457
Data 1776	-10.3513	-2.65008
Data 1777	-10.3507	13.4128
Data 1778	-10.3471	-2.3793
Data 1779	-10.3427	-9.34626
Data 1780	-10.3379	3.70391
Data 1781	-10.3361	6.84795
Data 1782	-10.3331	1.82947
Data 1783	-10.327	2.3971
Data 1784	-10.3268	-9.64713
Data 1785	-10.3211	2.31385
Data 1786	-10.3137	16.8801
Data 1787	-10.3069	-14.3234
Data 1788	-10.3067	21.4367
Data 1789	-10.3047	-13.7519
Data 1790	-10.3044	6.61358
Data 1791	-10.3033	-2.46851
Data 1792	-10.2979	6.09752
Data 1793	-10.2914	25.9908
Data 1794	-10.2834	-3.21857
Data 1795	-10.2792	10.1677
Data 1796	-10.2758	10.7376
Data 1797	-10.2709	-20.8592
Data 1798	-10.2675	10.2745
Data 1799	-10.2546	-17.298
Data 1800	-10.252	9.9507
Data 1801	-10.2515	9.25878
Data 1802	-10.2381	17.2602
Data 1803	-10.2305	10.786
Data 1804	-10.2283	-6.42831
Data 1805	-10.2264	2.2291
Data 1806	-10.2253	-7.22616
Data 1807	-10.2243	-1.06716
Data 1808	-10.224	4.24618
Data 1809	-10.2217	-1.13634
Data 1810	-10.2175	-5.22865
Data 1811	-10.2119	5.76656
Data 1812	-10.2107	1.09343
Data 1813	-10.2067	-6.08734
Data 1814	-10.2065	4.58427
Data 1815	-10.2045	5.15096
Data 1816	-10.2012	-13.4
Data 1817	-10.1902	-9.9032
Data 1818	-10.1878	-0.818095
Data 1819	-10.186	8.69416
Data 1820	-10.1839	-2.24396
Data 1821	-10.1837	19.5059
Data 1822	-10.1819	16.6313
Data 1823	-10.1742	-5.65097
Data 1824	-10.1533	-4.07626
Data 1825	-10.1526	11.0272
Data 1826	-10.1317	17.4793
Data 1827	-10.1252	9.37566
Data 1828	-10.1194	18.8973
Data 1829	-10.1159	15.9023
Data 1830	-10.1139	0.390029
Data 1831	-10.1093	21.8133
Data 1832	-10.105	3.17323
Data 1833	-10.1027	26.7772
Data 1834	-10.1026	18.0199
Data 1835	-10.0962	-19.1859
Data 1836	-10.0958	9.65671
Data 1837	-10.0957	-4.61988
Data 1838	-10.0939	10.5898
Data 1839	-10.0919	3.77895
Data 1840	-10.0915	20.6265
Data 1841	-10.0873	10.3467
Data 1842	-10.0817	7.034
Data 1843	-10.0787	-0.33743
Data 1844	-10.0776	2.5256
Data 1845	-10.0755	16.8948
Data 1846	-10.0693	14.3208
Data 1847	-10.067	-7.0716
Data 1848	-10.0641	-27.2189
Data 1849	-10.0629	-7.49954
Data 1850	-10.0583	10.4622
Data 1851	-10.0574	7.93673
Data 1852	-10.0547	-1.17513
Data 1853	-10.0469	17.5175
Data 1854	-10.0446	-17.4551
Data 1855	-10.0439	26.1963
Data 1856	-10.0437	10.6782
Data 1857	-10.0409	-5.85873
Data 1858	-10.0387	-7.64368
Data 1859	-10.0373	7.5146
Data 1860	-10.0373	6.20176
Data 1861	-10.0291	-6.79966
Data 1862	-10.0235	9.16866
Data 1863	-10.0231	9.61219
Data 1864	-10.013	3.19133
Data 1865	-10.0128	-1.26447
Data 1866	-10.0121	4.31211
Data 1867	-10.0106	13.1716
Data 1868	-10.0102	12.1834
Data 1869	-10.0049	-9.98597
Data 1870	-10.0033	4.57606
Data 1871	-10.0032	3.17224
Data 1872	-10.0026	-5.87956
Data 1873	-9.99328	34.3472
Data 1874	-9.98703	4.63054
Data 1875	-9.9628	16.7285
Data 1876	-9.95908	9.87114
Data 1877	-9.95758	-4.47086
Data 1878	-9.95574	0.28159
Data 1879	-9.95464	16.0761
Data 1880	-9.94752	-20.9526
Data 1881	-9.94144	7.68514
Data 1882	-9.93897	15.3494
Data 1883	-9.93698	-0.388835
Data 1884	-9.93483	-7.54125
Data 1885	-9.93383	9.60383
Data 1886	-9.93002	-3.51537
Data 1887	-9.92364	21.334
Data 1888	-9.9223	-12.5727
Data 1889	-9.916	-1.95467
Data 1890	-9.90652	19.0945
Data 1891	-9.90455	-19.8029
Data 1892	-9.90238	12.3623
Data 1893	-9.90043	6.40392
Data 1894	-9.90017	8.24412
Data 1895	-9.8998	-11.2259
Data 1896	-9.89658	-6.86264
Data 1897	-9.89315	1.34964
Data 1898	-9.88903	0.503287
Data 1899	-9.88705	-6.26891
Data 1900	-9.88114	0.88972
Data 1901	-9.87629	-16.8919
Data 1902	-9.87212	6.45691
Data 1903	-9.86779	10.543
Data 1904	-9.86243	13.6802
Data 1905	-9.85932	2.54208
Data 1906	-9.85919	-10.6114
Data 1907	-9.85912	13.3457
Data 1908	-9.85826	-5.4374
Data 1909	-9.85664	1.98676
Data 1910	-9.84669	1.88309
Data 1911	-9.83876	-14.0484
Data 1912	-9.83406	-17.5315
Data 1913	-9.83052	18.4492
Data 1914	-9.82851	31.9415
Data 1915	-9.82156	4.48681
Data 1916	-9.82007	6.16515
Data 1917	-9.80779	18.9205
Data 1918	-9.80083	7.57145
Data 1919	-9.79597	-8.53828
Data 1920	-9.79432	16.5016
Data 1921	-9.79216	12.8465
Data 1922	-9.78819	-14.6302
Data 1923	-9.7674	-5.81652
Data 1924	-9.76486	-0.0552886
Data 1925	-9.76017	2.5398
Data 1926	-9.74423	4.19567
Data 1927	-9.74364	0.75126
Data 1928	-9.73434	-10.1524
Data 1929	-9.7294	25.2281
Data 1930	-9.72223	9.67744
Data 1931	-9.72075	13.1372
Data 1932	-9.72047	5.32047
Data 1933	-9.71863	23.7912
Data 1934	-9.71553	15.1616
Data 1935	-9.71453	8.35921
Data 1936	-9.70633	11.6315
Data 1937	-9.70487	-0.775883
Data 1938	-9.7037	1.10941
Data 1939	-9.70354	6.52945
Data 1940	-9.7005	14.2129
Data 1941	-9.69317	13.5979
Data 1942	-9.69124	1.24346
Data 1943	-9.69091	10.4373
Data 1944	-9.69051	-6.11736
Data 1945	-9.68382	8.06715
Data 1946	-9.67929	0.850034
Data 1947	-9.67819	4.37916
Data 1948	-9.67288	8.51191
Data 1949	-9.67016	3.47535
Data 1950	-9.66908	6.68441
Data 1951	-9.66285	34.2947
Data 1952	-9.65942	11.3769
Data 1953	-9.65669	10.4488
Data 1954	-9.65306	10.5324
Data 1955	-9.65299	10.1143
Data 1956	-9.64325	15.4173
Data 1957	-9.64082	-4.14385
Data 1958	-9.63602	2.8237
Data 1959	-9.63596	-2.08492
Data 1960	-9.63545	2.7394
Data 1961	-9.62522	-8.5373
Data 1962	-9.61913	25.6655
Data 1963	-9.61902	3.05786
Data 1964	-9.61699	15.0293
Data 1965	-9.60223	12.1965
Data 1966	-9.60194	26.9361
Data 1967	-9.60018	8.42395
Data 1968	-9.59491	23.9673
Data 1969	-9.58901	16.4377
Data 1970	-9.58796	0.886784
Data 1971	-9.58666	-6.67583
Data 1972	-9.58133	5.93759
Data 1973	-9.57837	17.9309
Data 1974	-9.57754	6.17352
Data 1975	-9.56956	10.8604
Data 1976	-9.56784	12.2322
Data 1977	-9.56562	23.4704
Data 1978	-9.56389	1.71499
Data 1979	-9.56244	4.83518
Data 1980	-9.5572	19.8033
Data 1981	-9.55423	-2.83941
Data 1982	-9.5433	4.82941
Data 1983	-9.54123	4.45529
Data 1984	-9.54083	10.8875
Data 1985	-9.5401	0.403697
Data 1986	-9.53865	10.9444
Data 1987	-9.52972	30.6275
Data 1988	-9.51686	11.4062
Data 1989	-9.51558	8.72645
Data 1990	-9.51421	26.3584
Data 1991	-9.51379	13.7754
Data 1992	-9.51121	-7.93603
Data 1993	-9.51059	-4.69222
Data 1994	-9.50464	-13.235
Data 1995	-9.50316	7.02687
Data 1996	-9.4972	25.3149
Data 1997	-9.49691	11.2186
Data 1998	-9.49354	11.5469
[truncated: 11,041 more rows]

## Sheet: Figure 2c
Figure 2c	ReFrame killing and retention of the plate containing NITD609 (hits highlighted in blue, dark blue for NITD609)
	Killing	Retention
Data 1	-46.6438	43.2713
Data 2	-43.6222	51.5831
Data 3	-43.2131	49.5483
Data 4	-40.7001	42.3034
Data 5	-36.6711	46.1479
Data 6	-36.3111	40.8961
Data 7	-35.5073	41.7958
Data 8	-33.4041	44.8339
Data 9	-31.8534	46.0213
Data 10	-29.9505	34.5845
Data 11	-29.6342	40.7047
Data 12	-29.0138	45.0637
Data 13	-28.1598	38.0548
Data 14	-28.0337	0
Data 15	-26.9607	37.0357
Data 16	-26.7238	48.0264
Data 17	-26.4337	50.9651
Data 18	-25.5522	32.9439
Data 19	-24.2647	40.3828
Data 20	-23.6461	48.3849
Data 21	-22.9557	44.1593
Data 22	-22.754	38.8789
Data 23	-22.72	34.8923
Data 24	-22.6662	44.4973
Data 25	-21.8369	31.6515
Data 26	-21.7771	20.6263
Data 27	-20.2658	47.6505
Data 28	-19.5139	37.7868
Data 29	-19.3878	43.3947
Data 30	-19.3712	46.9524
Data 31	-19.3195	35.5083
Data 32	-18.8977	28.6097
Data 33	-18.4968	35.9518
Data 34	-17.8276	35.1206
Data 35	-17.6087	28.7198
Data 36	-17.4264	40.6865
Data 37	-17.2441	39.3283
Data 38	-17.1029	45.8045
Data 39	-16.9306	45.7921
Data 40	-16.8366	41.2212
Data 41	-16.6005	29.3782
Data 42	-15.5903	44.0915
Data 43	-15.3897	32.4451
Data 44	-15.3342	36.0059
Data 45	-14.983	37.5963
Data 46	-14.5664	46.0455
Data 47	-14.5563	44.8135
Data 48	-14.5198	44.339
Data 49	-14.3726	31.9195
Data 50	-13.7715	42.5449
Data 51	-13.6229	27.7722
Data 52	-13.5768	39.0559
Data 53	-13.5643	37.9379
Data 54	-13.5253	43.0029
Data 55	-13.3481	41.7942
Data 56	-13.2218	33.099
Data 57	-13.1377	45.0412
Data 58	-13.0093	29.173
Data 59	-12.4998	39.5194
Data 60	-12.4566	44.5335
Data 61	-12.3891	43.0108
Data 62	-12.169	35.6473
Data 63	-11.9399	25.3766
Data 64	-11.8033	49.6192
Data 65	-11.803	31.6921
Data 66	-11.8	22.2691
Data 67	-11.7742	42.3873
Data 68	-11.7679	43.0881
Data 69	-11.7255	35.6064
Data 70	-11.7023	54.9467
Data 71	-11.6293	29.3495
Data 72	-11.598	37.3773
Data 73	-11.5024	27.8609
Data 74	-11.444	40.0473
Data 75	-11.4159	40.4739
Data 76	-11.2967	37.2202
Data 77	-11.2945	40.3903
Data 78	-11.2086	41.1054
Data 79	-11.191	41.3029
Data 80	-11.1788	29.5647
Data 81	-10.9775	41.6018
Data 82	-10.9731	36.0206
Data 83	-10.9201	34.5301
Data 84	-10.8589	40.345
Data 85	-10.7502	33.6338
Data 86	-10.6679	32.8961
Data 87	-10.6388	41.0818
Data 88	-10.6276	0
Data 89	-10.5625	18.7369
Data 90	-10.4971	33.245
Data 91	-10.3723	37.0701
Data 92	-10.3655	41.5964
Data 93	-10.2811	23.0627
Data 94	-10.2508	32.3318
Data 95	-10.2234	24.4872
Data 96	-10.1258	43.7445
Data 97	-10.0371	42.4404
Data 98	-10.0047	32.7622
Data 99	-9.90077	38.6821
Data 100	-9.60955	28.1912
Data 101	-9.51834	31.639
Data 102	-9.4207	35.949
Data 103	-9.39707	35.362
Data 104	-9.06474	42.7373
Data 105	-9.01017	21.455
Data 106	-8.93693	27.342
Data 107	-8.82064	45.4385
Data 108	-8.51934	38.7947
Data 109	-8.49836	16.632
Data 110	-8.36488	40.2132
Data 111	-8.18171	15.8367
Data 112	-8.01676	40.7953
Data 113	-7.85952	33.5217
Data 114	-7.82686	36.73
Data 115	-7.7624	36.1823
Data 116	-7.62634	42.5041
Data 117	-7.60206	32.874
Data 118	-7.59436	40.257
Data 119	-7.53792	40.0008
Data 120	-7.40233	38.0903
Data 121	-7.28628	26.2727
Data 122	-7.26439	37.4678
Data 123	-7.06716	34.2224
Data 124	-7.02833	26.0043
Data 125	-7.02733	29.8291
Data 126	-6.92863	37.1394
Data 127	-6.92596	31.5361
Data 128	-6.86953	35.3546
Data 129	-6.72907	31.9725
Data 130	-6.66692	38.5167
Data 131	-6.58035	36.2511
Data 132	-6.54818	36.3867
Data 133	-6.38756	32.1673
Data 134	-6.26793	40.43
Data 135	-6.23491	38.8206
Data 136	-6.22415	43.8642
Data 137	-6.16338	33.112
Data 138	-5.99776	0
Data 139	-5.99739	33.0641
Data 140	-5.90405	40.4479
Data 141	-5.71096	41.568
Data 142	-5.63606	34.6706
Data 143	-5.60882	31.1121
Data 144	-5.55375	34.1067
Data 145	-5.40249	28.9933
Data 146	-5.38591	40.8145
Data 147	-5.32752	41.6289
Data 148	-5.28866	46.0236
Data 149	-5.27816	32.6135
Data 150	-5.2419	38.4775
Data 151	-5.18185	29.417
Data 152	-5.07437	31.933
Data 153	-5.06377	28.4117
Data 154	-5.01459	45.221
Data 155	-4.70983	34.6752
Data 156	-4.65623	29.0726
Data 157	-4.65236	41.5501
Data 158	-4.56289	34.1802
Data 159	-4.2441	37.9539
Data 160	-4.18222	33.1428
Data 161	-4.04646	29.1689
Data 162	-4.04179	32.6224
Data 163	-3.95016	40.3989
Data 164	-3.38508	41.4791
Data 165	-3.20797	39.5682
Data 166	-3.14911	33.0663
Data 167	-3.1348	41.0371
Data 168	-2.98926	36.7878
Data 169	-2.93751	41.9788
Data 170	-2.92539	40.4264
Data 171	-2.80471	32.8776
Data 172	-2.80369	44.4136
Data 173	-2.78845	38.1887
Data 174	-2.65398	36.4895
Data 175	-2.63654	29.9884
Data 176	-2.6268	25.6887
Data 177	-2.56962	32.3734
Data 178	-2.54843	28.7806
Data 179	-2.45505	39.3861
Data 180	-2.38842	36.0311
Data 181	-2.38299	33.7858
Data 182	-2.2668	34.4843
Data 183	-2.20717	29.2856
Data 184	-2.15627	34.6629
Data 185	-1.96741	28.6703
Data 186	-1.87369	37.9173
Data 187	-1.73209	35.3261
Data 188	-1.66392	40.0142
Data 189	-1.58113	27.218
Data 190	-1.4942	27.1937
Data 191	-1.48268	43.9387
Data 192	-1.45775	37.8675
Data 193	-1.43364	31.1549
Data 194	-1.42595	23.1024
Data 195	-1.34005	28.8089
Data 196	-1.24412	33.873
Data 197	-1.22222	42.6234
Data 198	-1.07255	29.2293
Data 199	-0.986572	29.2625
Data 200	-0.966379	33.542
Data 201	-0.764557	35.9969
Data 202	-0.655263	35.1091
Data 203	-0.620168	30.0257
Data 204	-0.538347	35.8203
Data 205	-0.514119	35.2566
Data 206	-0.41932	36.1512
Data 207	-0.407337	34.4751
Data 208	-0.323979	24.5509
Data 209	-0.171749	33.7824
Data 210	-0.165375	34.396
Data 211	-0.0268463	32.0638
Data 212	0.0577087	29.7445
Data 213	0.168261	37.3472
Data 214	0.212688	36.2793
Data 215	0.219601	17.3715
Data 216	0.26286	35.2302
Data 217	0.385486	42.6745
Data 218	0.418847	29.6029
Data 219	0.525496	41.809
Data 220	0.589028	34.4836
Data 221	0.639043	30.919
Data 222	0.731942	35.906
Data 223	0.816739	30.8454
Data 224	0.895541	29.44
Data 225	0.973747	20.3508
Data 226	1.04836	30.4492
Data 227	1.05991	32.6755
Data 228	1.11804	29.663
Data 229	1.122	42.2512
Data 230	1.30965	35.2574
Data 231	1.3458	30.1525
Data 232	1.37799	28.6794
Data 233	1.38586	32.8877
Data 234	1.38776	35.3509
Data 235	1.41308	26.469
Data 236	1.49226	34.8213
Data 237	1.54912	28.0075
Data 238	1.68164	30.7888
Data 239	1.69471	35.7614
Data 240	1.71224	29.2925
Data 241	1.75038	28.5981
Data 242	1.81956	32.6942
Data 243	1.98148	38.4439
Data 244	2.05556	34.7375
Data 245	2.10556	30.2324
Data 246	2.1222	41.3569
Data 247	2.30647	36.0885
Data 248	2.39837	20.4395
Data 249	2.41381	27.8091
Data 250	2.52818	23.9085
Data 251	2.56453	23.7773
Data 252	2.62408	43.9831
Data 253	2.63335	34.987
Data 254	2.65615	22.0865
Data 255	2.98719	15.273
Data 256	3.07211	23.0368
Data 257	3.17085	48.2843
Data 258	3.3028	18.1521
Data 259	3.30299	39.0491
Data 260	3.3521	19.5928
Data 261	3.35959	28.0737
Data 262	3.50299	33.0497
Data 263	3.53269	30.305
Data 264	3.54167	33.9281
Data 265	3.58327	30.2168
Data 266	3.61213	34.3621
Data 267	3.6532	21.4839
Data 268	3.73225	35.1289
Data 269	3.88964	33.7348
Data 270	4.29461	31.168
Data 271	4.37567	39.4594
Data 272	4.40611	33.5344
Data 273	4.53734	26.3644
Data 274	4.69684	17.939
Data 275	4.69724	39.7026
Data 276	4.88358	31.8356
Data 277	4.91024	27.6763
Data 278	5.11761	40.765
Data 279	5.24219	30.4945
Data 280	5.26742	43.9303
Data 281	5.2832	38.467
Data 282	5.28768	36.5976
Data 283	5.33928	28.0366
Data 284	5.55078	20.3933
Data 285	5.82146	16.1349
Data 286	5.90122	21.0165
Data 287	6.04953	30.3145
Data 288	6.05538	40.8976
Data 289	6.07953	43.8064
Data 290	6.08278	30.6165
Data 291	6.11893	24.8619
Data 292	6.30258	29.7951
Data 293	6.35163	24.7877
Data 294	6.47899	24.8945
Data 295	6.52477	36.2941
Data 296	6.63222	18.6291
Data 297	6.70771	41.2279
Data 298	7.25502	18.2722
Data 299	7.63528	36.4972
Data 300	7.70467	28.141
Data 301	7.8412	20.923
Data 302	7.85178	64.5472
Data 303	7.93193	53.4947
Data 304	8.02532	19.8804
Data 305	8.13816	40.1725
Data 306	8.31776	30.799
Data 307	8.36178	30.6657
Data 308	8.37195	37.8551
Data 309	8.38361	20.2371
Data 310	8.54735	38.2299
Data 311	9.00012	38.5253
Data 312	9.04689	29.0364
Data 313	9.11236	21.8631
Data 314	9.40235	28.5458
Data 315	9.69685	29.6914
Data 316	9.73076	30.1087
Data 317	9.92109	20.979
Data 318	10.1308	35.3302
Data 319	10.1921	35.6998
Data 320	10.27	19.7605
Data 321	10.3665	30.1156
Data 322	10.3922	25.6678
Data 323	10.6906	9.86707
Data 324	10.7741	35.5174
Data 325	10.7912	36.4764
Data 326	12.1248	36.9078
Data 327	12.7785	24.2799
Data 328	12.8932	46.8638
Data 329	13.7403	40.2333
Data 330	14.2247	21.2704
Data 331	14.5863	30.1305
Data 332	15.3048	31.383
Data 333	15.6523	34.051
Data 334	15.8099	22.964
Data 335	16.9845	16.4662
Data 336	18.1736	15.4208
Data 337	18.2421	27.1687
Data 338	18.4782	25.9029
Data 339	18.5553	31.1192
Data 340	18.8789	34.605
Data 341	19.0086	21.9737
Data 342	19.3851	32.9129
Data 343	19.8082	32.2874
Data 344	21.0042	38.075
Data 345	21.7003	31.6089
Data 346	22.7078	27.6526
Data 347	23.2851	35.0383
Data 348	24.3431	5.263
Data 349	28.994	13.2434
Data 350	43.4021	37.8363
Data 351	51.6623	-0.681004
Data 352	93.0456	100

## Sheet: Figure 2d
Figure 2d	ReFrame killing and retention of the plate containing TD-6450 (hits highlighted in blue, dark blue for TD-6450)
	Killing	Retention
Data 1	-36.0023	58.2488
Data 2	-35.5139	33.3787
Data 3	-34.2726	42.0371
Data 4	-31.8062	38.5973
Data 5	-30.7858	24.2383
Data 6	-29.6557	30.2252
Data 7	-26.2579	33.3225
Data 8	-25.9796	40.7128
Data 9	-21.0042	39.1912
Data 10	-19.6884	34.593
Data 11	-18.7678	43.1308
Data 12	-17.765	27.6869
Data 13	-16.8902	24.0087
Data 14	-16.8304	37.541
Data 15	-16.6338	32.8339
Data 16	-16.4172	32.2276
Data 17	-15.6895	30.8477
Data 18	-15.6302	34.5201
Data 19	-14.8348	45.8818
Data 20	-13.6607	28.9802
Data 21	-12.3892	17.2607
Data 22	-12.1167	36.2942
Data 23	-12.1081	31.5359
Data 24	-11.8984	19.5544
Data 25	-11.7527	22.8625
Data 26	-11.7183	27.0996
Data 27	-11.5418	31.5251
Data 28	-11.2316	37.2913
Data 29	-11.0267	37.0116
Data 30	-10.777	33.7448
Data 31	-10.7516	37.6127
Data 32	-9.87527	31.4116
Data 33	-9.7547	45.9821
Data 34	-8.89409	29.5438
Data 35	-8.87613	26.1599
Data 36	-8.79082	31.7257
Data 37	-8.77338	23.2368
Data 38	-8.67335	12.8468
Data 39	-8.54047	24.0821
Data 40	-8.48872	38.9733
Data 41	-8.39992	32.3725
Data 42	-7.88255	14.7209
Data 43	-7.82926	18.5169
Data 44	-7.81277	35.6549
Data 45	-7.81262	28.4355
Data 46	-7.72073	37.9959
Data 47	-7.33163	37.2572
Data 48	-6.95729	25.3124
Data 49	-6.93382	40.0589
Data 50	-6.15019	22.7067
Data 51	-6.01999	28.9271
Data 52	-5.90345	26.1817
Data 53	-5.30011	11.9545
Data 54	-5.07391	16.9919
Data 55	-4.91491	33.7736
Data 56	-4.88443	27.029
Data 57	-4.78792	29.5694
Data 58	-4.55479	21.9608
Data 59	-4.4906	13.3089
Data 60	-4.28197	23.7884
Data 61	-4.01897	21.9787
Data 62	-3.94897	33.3022
Data 63	-3.8874	31.2702
Data 64	-3.87324	35.4027
Data 65	-3.85359	26.3782
Data 66	-3.77527	32.096
Data 67	-3.66926	27.3764
Data 68	-3.57222	39.6306
Data 69	-3.25016	35.4634
Data 70	-3.12778	23.9152
Data 71	-2.91997	37.6531
Data 72	-2.86708	34.8794
Data 73	-2.86613	13.5386
Data 74	-2.72231	20.501
Data 75	-2.54591	27.3119
Data 76	-2.42598	22.4855
Data 77	-2.40317	27.3051
Data 78	-2.35958	35.7933
Data 79	-2.25039	20.6426
Data 80	-2.10017	21.0846
Data 81	-1.95147	37.4184
Data 82	-1.83661	23.5591
Data 83	-1.71534	26.0131
Data 84	-1.5248	23.098
Data 85	-1.3631	7.37805
Data 86	-1.20476	24.5115
Data 87	-1.02161	28.813
Data 88	-0.704888	10.464
Data 89	-0.622097	32.397
Data 90	-0.46671	7.40962
Data 91	-0.431685	20.8524
Data 92	-0.32158	31.0014
Data 93	-0.269622	19.9825
Data 94	-0.226238	32.4309
Data 95	-0.19488	29.879
Data 96	-0.162503	31.7197
Data 97	-0.090356	25.5029
Data 98	-0.0328043	27.5444
Data 99	0
Data 100	0.0702223	16.9247
Data 101	0.146627	29.8044
Data 102	0.188085	32.1713
Data 103	0.263872	40.7254
Data 104	0.509635	32.4205
Data 105	0.559091	28.9943
Data 106	0.588015	27.1333
Data 107	0.635901	20.297
Data 108	0.695967	21.0181
Data 109	0.7478	23.4991
Data 110	0.754888	17.9141
Data 111	0.761168	27.6365
Data 112	0.764086	27.7815
Data 113	0.843357	22.5548
Data 114	0.882601	31.2714
Data 115	0.896655	1.27147
Data 116	1.14718	33.0011
Data 117	1.35457	30.4107
Data 118	1.41365	24.4925
Data 119	1.63904	32.5621
Data 120	1.72614	34.4305
Data 121	1.74065	18.1003
Data 122	1.89318	31.006
Data 123	1.89802	19.9105
Data 124	1.97604	11.594
Data 125	2.09544	22.6291
Data 126	2.10885	31.3031
Data 127	2.47419	18.8197
Data 128	2.47421	32.057
Data 129	2.66729	10.9892
Data 130	2.68169	8.15517
Data 131	2.68397	24.1409
Data 132	2.68991	23.0726
Data 133	2.76691	33.5115
Data 134	2.78832	10.455
Data 135	2.85096	33.858
Data 136	2.91575	21.1255
Data 137	3.0203	20.4323
Data 138	3.0925	43.7618
Data 139	3.11378	23.2611
Data 140	3.1888	7.11489
Data 141	3.20573	15.7362
Data 142	3.23576	12.2498
Data 143	3.3028	18.4258
Data 144	3.33326	15.1089
Data 145	3.45105	27.5548
Data 146	3.57439	19.6513
Data 147	3.67422	2.50454
Data 148	3.86179	27.7985
Data 149	3.86378	25.3767
Data 150	3.98211	17.2107
Data 151	4.03091	29.1787
Data 152	4.03192	22.0259
Data 153	4.06202	6.05963
Data 154	4.08313	24.6341
Data 155	4.0975	22.8518
Data 156	4.11121	21.384
Data 157	4.11791	21.631
Data 158	4.23849	18.9323
Data 159	4.25794	21.5682
Data 160	4.38316	26.58
Data 161	4.4223	4.93647
Data 162	4.43162	25.2567
Data 163	4.4488	24.5089
Data 164	4.46348	17.4303
Data 165	4.48321	31.5941
Data 166	4.51125	17.5956
Data 167	4.52822	12.154
Data 168	4.58445	12.9792
Data 169	4.70912	9.53214
Data 170	4.74745	23.9025
Data 171	5.02405	7.24808
Data 172	5.03628	11.653
Data 173	5.09699	15.6726
Data 174	5.11315	42.3364
Data 175	5.29424	12.0846
Data 176	5.42331	21.5635
Data 177	5.43085	12.0245
Data 178	5.48928	13.2699
Data 179	5.54824	34.9259
Data 180	5.60869	24.5702
Data 181	5.63931	10.1708
Data 182	5.78861	9.08737
Data 183	5.85845	24.3075
Data 184	5.9398	13.9613
Data 185	5.93997	25.8238
Data 186	5.99809	11.687
Data 187	6.07379	15.2337
Data 188	6.11365	8.90759
Data 189	6.19375	31.9026
Data 190	6.23268	23.6923
Data 191	6.44881	27.8304
Data 192	6.48482	17.361
Data 193	6.66416	28.2942
Data 194	6.73267	33.8677
Data 195	6.73727	20.0278
Data 196	6.7832	24.9886
Data 197	6.82496	28.0591
Data 198	6.84086	12.4102
Data 199	6.91948	22.7504
Data 200	6.92168	27.3321
Data 201	7.01194	38.3648
Data 202	7.01849	28.223
Data 203	7.13277	24.281
Data 204	7.20249	15.503
Data 205	7.276	16.451
Data 206	7.28376	16.6912
Data 207	7.32061	31.0796
Data 208	7.447	0.966523
Data 209	7.49268	19.4037
Data 210	7.6684	3.8987
Data 211	7.78559	1.3776
Data 212	7.8041	26.2578
Data 213	7.81772	26.1414
Data 214	7.86149	20.6308
Data 215	7.87335	8.18458
Data 216	7.87552	22.3228
Data 217	7.92418	21.4162
Data 218	7.94979	21.5161
Data 219	7.95486	27.4596
Data 220	8.03804	-4.88594
Data 221	8.04129	24.8199
Data 222	8.05902	23.788
Data 223	8.0786	16.6579
Data 224	8.11143	17.0994
Data 225	8.13145	14.775
Data 226	8.17208	13.1472
Data 227	8.2805	6.15546
Data 228	8.30537	15.0263
Data 229	8.34512	35.3143
Data 230	8.35987	14.9519
Data 231	8.74686	26.8248
Data 232	8.78245	16.4732
Data 233	8.98208	9.87157
Data 234	9.20787	9.94259
Data 235	9.22736	17.4266
Data 236	9.23493	40.0481
Data 237	9.31632	33.3089
Data 238	9.35635	37.2758
Data 239	9.37525	23.84
Data 240	9.39488	17.4913
Data 241	9.47367	7.61966
Data 242	9.50577	23.6082
Data 243	9.63642	18.7856
Data 244	9.75355	4.44145
Data 245	9.87795	22.7257
Data 246	10.2849	14.4878
Data 247	10.4297	-0.640973
Data 248	10.4568	14.6578
Data 249	10.7135	11.1593
Data 250	10.7386	15.0267
Data 251	10.8173	17.7132
Data 252	10.8501	5.39369
Data 253	10.9774	14.0294
Data 254	10.9954	7.4673
Data 255	10.9977	18.718
Data 256	11.051	21.57
Data 257	11.0645	3.15379
Data 258	11.1158	-20.2164
Data 259	11.2515	20.3381
Data 260	11.2595	15.7462
Data 261	11.292	12.9157
Data 262	11.3	14.093
Data 263	11.5464	10.9636
Data 264	11.6649	12.9722
Data 265	11.6899	19.3344
Data 266	11.8354	6.08184
Data 267	11.9078	14.436
Data 268	11.9242	30.3553
Data 269	12.0315	16.8501
Data 270	12.1177	27.8212
Data 271	12.1764	13.7318
Data 272	12.2109	23.6239
Data 273	12.2379	14.3121
Data 274	12.3054	-4.83092
Data 275	12.3086	30.8569
Data 276	12.4093	17.9673
Data 277	12.662	9.46979
Data 278	12.6639	3.41852
Data 279	12.7759	13.9142
Data 280	12.8075	15.8927
Data 281	12.8214	25.0296
Data 282	12.893	10.7856
Data 283	13.0141	-7.68088
Data 284	13.0525	4.54776
Data 285	13.1693	2.23827
Data 286	13.2689	20.0872
Data 287	13.3713	21.3674
Data 288	13.3759	1.21462
Data 289	13.42	11.4398
Data 290	13.4798	27.9717
Data 291	13.6395	18.6081
Data 292	13.7622	16.4129
Data 293	13.8146	18.1605
Data 294	13.9793	6.59395
Data 295	14.0967	9.88547
Data 296	14.1465	14.7957
Data 297	14.271	13.0755
Data 298	14.6169	51.4664
Data 299	14.6266	19.119
Data 300	14.6507	12.7842
Data 301	14.765	17.2055
Data 302	14.782	-7.6472
Data 303	14.79	15.0705
Data 304	15.0209	6.77939
Data 305	15.4143	21.7691
Data 306	15.4528	16.6573
Data 307	15.6255	30.3228
Data 308	15.6738	23.412
Data 309	15.8584	15.541
Data 310	16.0501	19.6881
Data 311	16.2267	-8.45363
Data 312	16.337	2.01342
Data 313	16.362	32.7804
Data 314	16.462	6.29603
Data 315	16.5838	35.1008
Data 316	16.6939	39.5777
Data 317	16.7141	9.50265
Data 318	16.8203	0.715764
Data 319	16.899	7.67002
Data 320	17.0526	33.7547
Data 321	17.0968	2.07842
Data 322	17.1077	10.3058
Data 323	17.3352	59.3254
Data 324	17.3877	15.1333
Data 325	17.4127	-0.0119864
Data 326	17.4978	7.3458
Data 327	18.2676	9.55372
Data 328	18.2734	13.3052
Data 329	18.3795	-2.29902
Data 330	18.6561	29.3804
Data 331	18.6841	9.44687
Data 332	19.1908	8.45749
Data 333	19.5826	11.5559
Data 334	19.7291	13.535
Data 335	19.8342	0.837634
Data 336	20.0888	10.8379
Data 337	20.3014	14.0572
Data 338	20.9217	10.187
Data 339	21.3342	-9.0099
Data 340	21.5411	0.674886
Data 341	21.6777	9.61859
Data 342	21.8819	0.434501
Data 343	23.022	25.3152
Data 344	23.1141	14.4765
Data 345	23.4443	-1.23719
Data 346	25.341	37.5299
Data 347	25.6563	7.64221
Data 348	28.421	10.4839
Data 349	28.9414	14.6776
Data 350	32.4365	-4.31578

## Sheet: Figure 3a
Figure 3a	Repetition in duplicate of microsphiltration experiment with gametocytes exposed to NITD609 for dose-response analysis
Concentration (nM)	Killing 1	Killing 2	Retention 1	Retention 2
10	93.1364	89.7094	100	100
3.33333	82.0471	89.8018	100	100
1.11111	86.7644	86.5546	100	94.1314
0.37037	69.6281	81.8548	100	100
0.12346	38.3591	39.938	74.5556	59.61
0.04115	2.93621	8.40124	24.1896	16.3872
0.01372	7.01459	11.7246	19.4986	27.3994
0.00457	-6.19707	1.63741	5.49499	24.2833
0	0	0	0	0

## Sheet: Figure 3b
Figure 3b	Repetition in duplicate of microsphiltration experiment with gametocytes exposed to TD-6450 for dose-response analysis
Concentration (nM)	Killing 1	Killing 2	Retention 1	Retention 2
10	38.4381	9.16322	70.8882	66.7706
3.33333	21.7528	15.2641	60.4317	53.8901
1.11111	13.8006	-5.53127	46.8849	58.9321
0.37037	21.5808	10.8967	16.5379	35.496
0.12346	6.49537	2.62231	45.793	33.0106
0.04115	2.7905	-6.46467	30.7002	37.9062
0.01372	2.34113	5.17996	30.2208	10.7025
0.00457	11.2808	-14.2963	6.79113	14.2035
0	0	0	0	0

## Sheet: Figure 3c
Figure 3c	Repetition in duplicate of microsphiltration experiment with gametocytes exposed to L-THP for dose-response analysis
Concentration (nM)	Killing 1	Killing 2	Retention 1	Retention 2
10		-10.2887	49.3139	22.5855
3.33333		1.7558	50.7426	20.0803
1.11111		-20.6174	41.4215	25.646
0.37037	-7.03193	6.93217	34.5737	33.9194
0.12346	-2.10446	-3.41638	52.9692	17.6021
0.04115	-11.759	-1.72462	39.0679	21.6203
0.01372	-0.750734	16.6892	42.4295	17.9082
0.00457	-2.5151	13.1152	36.1518	18.1904
0	0	0	0	0

## Sheet: Figure 4a
Figure 4a	Aspect ratio values of single gametocytes exposed to drugs measured to evaluate their circularity
	Aspect Ratio_Object(M01,Ch01,Tight)
Data 1	0.632018
Data 2	0.777741
Data 3	0.610893
Data 4	0.553559
Data 5	0.666273
Data 6	0.755777
Data 7	0.787395
Data 8	0.758668
Data 9	0.792002
Data 10	0.867714
Data 11	0.56646
Data 12	0.807938
Data 13	0.902796
Data 14	0.517827
Data 15	0.805702
Data 16	0.649826
Data 17	0.680385
Data 18	0.588907
Data 19	0.860319
Data 20	0.679772
Data 21	0.820956
Data 22	0.623199
Data 23	0.731764
Data 24	0.62086
Data 25	0.741203
Data 26	0.894254
Data 27	0.914313
Data 28	0.830852
Data 29	0.968592
Data 30	0.563305
Data 31	0.548181
Data 32	0.665271
Data 33	0.432704
Data 34	0.745
Data 35	0.571164
Data 36	0.489748
Data 37	0.775257
Data 38	0.892355
Data 39	0.927526
Data 40	0.784018
Data 41	0.706782
Data 42	0.822051
Data 43	0.546895
Data 44	0.724823
Data 45	0.560302
Data 46	0.63054
Data 47	0.751887
Data 48	0.709022
Data 49	0.677047
Data 50	0.726568
Data 51	0.932651
Data 52	0.808891
Data 53	0.45139
Data 54	0.705462
Data 55	0.720148
Data 56	0.74576
Data 57	0.535168
Data 58	0.515915
Data 59	0.516649
Data 60	0.782936
Data 61	0.661106
Data 62	0.674159
Data 63	0.533358
Data 64	0.513556
Data 65	0.927717
Data 66	0.661299
Data 67	0.715522
Data 68	0.671393
Data 69	0.822899
Data 70	0.753315
Data 71	0.819197
Data 72	0.432268
Data 73	0.670452
Data 74	0.52476
Data 75	0.661545
Data 76	0.582754
Data 77	0.637655
Data 78	0.70757
Data 79	0.552107
Data 80	0.640081
Data 81	0.600316
Data 82	0.607331
Data 83	0.695015
Data 84	0.955182
Data 85	0.9516
Data 86	0.725585
Data 87	0.60802
Data 88	0.701019
Data 89	0.655475
Data 90	0.949338
Data 91	0.824726
Data 92	0.660955
Data 93	0.679869
Data 94	0.529161
Data 95	0.754796
Data 96	0.716483
Data 97	0.767977
Data 98	0.849521
Data 99	0.878747
Data 100	0.886105
Data 101	0.861337
Data 102	0.863179
Data 103	0.815996
Data 104	0.603134
Data 105	0.488716
Data 106	0.909437
Data 107	0.784675
Data 108	0.726261
Data 109	0.730564
Data 110	0.741132
Data 111	0.5714
Data 112	0.88855
Data 113	0.607334
Data 114	0.991167
Data 115	0.551893
Data 116	0.960834
Data 117	0.591081
Data 118	0.695165
Data 119	0.904503
Data 120	0.872746
Data 121	0.615209
Data 122	0.743229
Data 123	0.808031
Data 124	0.973588
Data 125	0.42899
Data 126	0.830983
Data 127	0.546045
Data 128	0.66336
Data 129	0.743887
Data 130	0.471546
Data 131	0.644285
Data 132	0.855897
Data 133	0.754669
Data 134	0.482638
Data 135	0.924807
Data 136	0.677225
Data 137	0.767939
Data 138	0.647609
Data 139	0.964782
Data 140	0.483167
Data 141	0.602019
Data 142	0.683614
Data 143	0.900009
Data 144	0.84984
Data 145	0.44877
Data 146	0.800857
Data 147	0.841586
Data 148	0.695031
Data 149	0.891036
Data 150	0.76558
Data 151	0.900827
Data 152	0.667816
Data 153	0.495674
Data 154	0.762048
Data 155	0.639747
Data 156	0.603635
Data 157	0.783911
Data 158	0.763045
Data 159	0.814342
Data 160	0.652624
Data 161	0.674775
Data 162	0.67651
Data 163	0.520077
Data 164	0.435642
Data 165	0.693342
Data 166	0.457666
Data 167	0.869255
Data 168	0.883046
Data 169	0.735367
Data 170	0.797191
Data 171	0.587033
Data 172	0.692906
Data 173	0.821866
Data 174	0.790061
Data 175	0.803392
Data 176	0.496631
Data 177	0.942577
Data 178	0.77612
Data 179	0.73212
Data 180	0.752642
Data 181	0.729345
Data 182	0.522249
Data 183	0.990074
Data 184	0.495872
Data 185	0.74702
Data 186	0.747983
Data 187	0.605278
Data 188	0.502095
Data 189	0.799801
Data 190	0.846591
Data 191	0.640922
Data 192	0.492445
Data 193	0.986614
Data 194	0.78525
Data 195	0.704958
Data 196	0.676742
Data 197	0.724918
Data 198	0.548867
Data 199	0.968407
Data 200	0.563459
Data 201	0.847271
Data 202	0.709728
Data 203	0.661819
Data 204	0.650817
Data 205	0.761701
Data 206	0.722089
Data 207	0.828712
Data 208	0.413577
Data 209	0.60413
Data 210	0.724697
Data 211	0.595135
Data 212	0.887336
Data 213	0.634074
Data 214	0.897644
Data 215	0.729738
Data 216	0.530735
Data 217	0.805215
Data 218	0.66974
Data 219	0.784566
Data 220	0.799332
Data 221	0.485115
Data 222	0.678608
Data 223	0.95947
Data 224	0.60427
Data 225	0.797879
Data 226	0.475679
Data 227	0.608567
Data 228	0.824541
Data 229	0.686359
Data 230	0.587063
Data 231	0.81963
Data 232	0.948663
Data 233	0.642085
Data 234	0.385313
Data 235	0.520236
Data 236	0.782102
Data 237	0.590423
Data 238	0.521755
Data 239	0.819832
Data 240	0.814289
Data 241	0.671671
Data 242	0.97472
Data 243	0.850382
Data 244	0.599095
Data 245	0.48537
Data 246	0.857207
Data 247	0.719647
Data 248	0.677743
Data 249	0.922328
Data 250	0.582258
Data 251	0.840476
Data 252	0.843559
Data 253	0.585099
Data 254	0.79338
Data 255	0.922071
Data 256	0.881942
Data 257	0.669015
Data 258	0.834107
Data 259	0.96767
Data 260	0.683906
Data 261	0.696344
Data 262	0.748723
Data 263	0.869669
Data 264	0.902301
Data 265	0.837153
Data 266	0.869741
Data 267	0.425158
Data 268	0.443972
Data 269	0.777896
Data 270	0.888546
Data 271	0.788149
Data 272	0.660653
Data 273	0.511558
Data 274	0.59003
Data 275	0.833789
Data 276	0.693412
Data 277	0.871778
Data 278	0.576297
Data 279	0.807753
Data 280	0.67779
Data 281	0.848709
Data 282	0.965139
Data 283	0.470254
Data 284	0.641166
Data 285	0.781527
Data 286	0.967431
Data 287	0.534619
Data 288	0.955354
Data 289	0.76769
Data 290	0.495231
Data 291	0.919628
Data 292	0.849945
Data 293	0.61971
Data 294	0.793389
Data 295	0.671317
Data 296	0.592252
Data 297	0.530016
Data 298	0.593769
Data 299	0.835511
Data 300	0.686044
Data 301	0.858209
Data 302	0.805795
Data 303	0.71544
Data 304	0.918319
Data 305	0.675464
Data 306	0.83531
Data 307	0.809417
Data 308	0.637756
Data 309	0.679133
Data 310	0.776912
Data 311	0.68463
Data 312	0.594461
Data 313	0.533268
Data 314	0.521474
Data 315	0.814162
Data 316	0.528326
Data 317	0.592098
Data 318	0.674595
Data 319	0.598929
Data 320	0.6524
Data 321	0.455272
Data 322	0.628728
Data 323	0.839998
Data 324	0.556407
Data 325	0.61749
Data 326	0.806373
Data 327	0.770588
Data 328	0.936932
Data 329	0.562381
Data 330	0.579513
Data 331	0.818441
Data 332	0.747909
Data 333	0.606143
Data 334	0.844029
Data 335	0.616854
Data 336	0.588779
Data 337	0.641749
Data 338	0.733636
Data 339	0.698931
Data 340	0.666564
Data 341	0.900828
Data 342	0.855945
Data 343	0.482865
Data 344	0.730242
Data 345	0.797314
Data 346	0.750181
Data 347	0.993684
Data 348	0.886707
Data 349	0.793397
Data 350	0.686568
Data 351	0.818708
Data 352	0.869608
Data 353	0.50436
Data 354	0.594967
Data 355	0.66507
Data 356	0.533421
Data 357	0.628933
Data 358	0.873147
Data 359	0.945315
Data 360	0.776358
Data 361	0.587454
Data 362	0.676726
Data 363	0.670103
Data 364	0.915687
Data 365	0.531157
Data 366	0.774847
Data 367	0.607309
Data 368	0.655599
Data 369	0.953227
Data 370	0.519557
Data 371	0.911789
Data 372	0.880401
Data 373	0.785093
Data 374	0.550256
Data 375	0.557457
Data 376	0.626915
Data 377	0.770371
Data 378	0.836924
Data 379	0.809132
Data 380	0.886141
Data 381	0.720782
Data 382	0.572225
Data 383	0.824915
Data 384	0.583234
Data 385	0.631452
Data 386	0.96995
Data 387	0.687312
Data 388	0.428742
Data 389	0.655701
Data 390	0.956376
Data 391	0.712136
Data 392	0.679898
Data 393	0.909186
Data 394	0.815006
Data 395	0.888596
Data 396	0.519299
Data 397	0.733726
Data 398	0.884815
Data 399	0.902025
Data 400	0.810153
Data 401	0.63399
Data 402	0.431767
Data 403	0.799437
Data 404	0.518301
Data 405	0.811437
Data 406	0.709775
Data 407	0.684905
Data 408	0.746196
Data 409	0.716202
Data 410	0.707898
Data 411	0.607842
Data 412	0.878541
Data 413	0.960295
Data 414	0.733149
Data 415	0.722611
Data 416	0.543971
Data 417	0.490363
Data 418	0.592259
Data 419	0.632899
Data 420	0.694403
Data 421	0.539895
Data 422	0.881686
Data 423	0.447454
Data 424	0.587342
Data 425	0.808785
Data 426	0.738502
Data 427	0.571579
Data 428	0.562479
Data 429	0.865064
Data 430	0.730251
Data 431	0.79024
Data 432	0.806223
Data 433	0.663341
Data 434	0.753932
Data 435	0.602382
Data 436	0.759759
Data 437	0.63941
Data 438	0.83147
Data 439	0.600075
Data 440	0.519379
Data 441	0.647333
Data 442	0.873098
Data 443	0.774735
Data 444	0.615783
Data 445	0.61886
Data 446	0.628864
Data 447	0.560151
Data 448	0.863697
Data 449	0.710228
Data 450	0.58496
Data 451	0.680219
Data 452	0.69552
Data 453	0.644041
Data 454	0.754516
Data 455	0.678182
Data 456	0.60136
Data 457	0.714411
Data 458	0.889526
Data 459	0.819011
Data 460	0.668173
Data 461	0.583824
Data 462	0.490012
Data 463	0.546414
Data 464	0.90252
Data 465	0.792208
Data 466	0.860142
Data 467	0.516609
Data 468	0.543627
Data 469	0.97437
Data 470	0.495531
Data 471	0.675326
Data 472	0.893116
Data 473	0.788382
Data 474	0.642301
Data 475	0.974084
Data 476	0.867414
Data 477	0.739289
Data 478	0.678628
Data 479	0.755074
Data 480	0.872772
Data 481	0.768001
Data 482	0.74016
Data 483	0.909448
Data 484	0.653248
Data 485	0.888688
Data 486	0.487481
Data 487	0.839579
Data 488	0.694645
Data 489	0.665756
Data 490	0.694301
Data 491	0.892993
Data 492	0.729431
Data 493	0.67831
Data 494	0.577233
Data 495	0.643832
Data 496	0.77165
Data 497	0.700311
Data 498	0.571642
Data 499	0.768809
Data 500	0.690863
Data 501	0.530452
Data 502	0.984797
Data 503	0.54713
Data 504	0.64014
Data 505	0.919317
Data 506	0.528871
Data 507	0.736967
Data 508	0.683584
Data 509	0.635454
Data 510	0.968363
Data 511	0.570692
Data 512	0.853598
Data 513	0.464821
Data 514	0.680967
Data 515	0.89782
Data 516	0.562878
Data 517	0.730009
Data 518	0.748151
Data 519	0.908471
Data 520	0.915174
Data 521	0.66845
Data 522	0.618871
Data 523	0.857234
Data 524	0.632361
Data 525	0.566401
Data 526	0.840539
Data 527	0.883123
Data 528	0.889439
Data 529	0.575928
Data 530	0.457064
Data 531	0.897131
Data 532	0.694928
Data 533	0.6035
Data 534	0.618938
Data 535	0.65483
Data 536	0.651251
Data 537	0.732741
Data 538	0.524051
Data 539	0.468363
Data 540	0.609103
Data 541	0.753472
Data 542	0.617655
Data 543	0.567038
Data 544	0.549683
Data 545	0.674751
Data 546	0.830449
Data 547	0.788381
Data 548	0.676377
Data 549	0.48728
Data 550	0.65154
Data 551	0.523666
Data 552	0.581838
Data 553	0.680615
Data 554	0.805019
Data 555	0.649859
Data 556	0.711059
Data 557	0.705031
Data 558	0.618093
Data 559	0.639344
Data 560	0.893297
Data 561	0.447413
Data 562	0.778314
Data 563	0.834035
Data 564	0.55629
Data 565	0.87118
Data 566	0.569761
Data 567	0.911657
Data 568	0.636247
Data 569	0.891283
Data 570	0.725537
Data 571	0.788987
Data 572	0.589651
Data 573	0.732369
Data 574	0.9307
Data 575	0.45252
Data 576	0.55632
Data 577	0.592371
Data 578	0.82654
Data 579	0.547722
Data 580	0.652969
Data 581	0.607214
Data 582	0.714113
Data 583	0.722547
Data 584	0.527853
Data 585	0.919672
Data 586	0.516859
Data 587	0.455075
Data 588	0.667703
Data 589	0.462861
Data 590	0.801465
Data 591	0.500892
Data 592	0.797765
Data 593	0.574357
Data 594	0.786511
Data 595	0.637036
Data 596	0.741462
Data 597	0.677058
Data 598	0.546422
Data 599	0.931486
Data 600	0.870227
Data 601	0.976895
Data 602	0.567412
Data 603	0.817389
Data 604	0.765992
Data 605	0.968625
Data 606	0.753458
Data 607	0.634731
Data 608	0.92362
Data 609	0.813427
Data 610	0.744665
Data 611	0.922395
Data 612	0.933374
Data 613	0.535654
Data 614	0.622585
Data 615	0.770584
Data 616	0.638252
Data 617	0.955517
Data 618	0.937165
Data 619	0.856381
Data 620	0.634736
Data 621	0.812042
Data 622	0.771708
Data 623	0.533437
Data 624	0.486689
Data 625	0.622707
Data 626	0.659809
Data 627	0.43022
Data 628	0.676921
Data 629	0.583786
Data 630	0.756245
Data 631	0.928797
Data 632	0.619438
Data 633	0.643833
Data 634	0.962744
Data 635	0.6565
Data 636	0.766824
Data 637	0.659333
Data 638	0.726357
Data 639	0.956676
Data 640	0.619412
Data 641	0.734574
Data 642	0.861621
Data 643	0.662865
Data 644	0.542191
Data 645	0.6047
Data 646	0.76239
Data 647	0.712975
Data 648	0.642975
Data 649	0.798746
Data 650	0.507643
Data 651	0.757673
Data 652	0.797662
Data 653	0.706018
Data 654	0.849339
Data 655	0.569745
Data 656	0.669274
Data 657	0.525984
Data 658	0.538115
Data 659	0.640859
Data 660	0.590565
Data 661	0.954387
Data 662	0.864771
Data 663	0.694523
Data 664	0.549692
Data 665	0.581223
Data 666	0.908128
Data 667	0.793929
Data 668	0.711987
Data 669	0.651511
Data 670	0.524447
Data 671	0.680304
Data 672	0.732953
Data 673	0.488262
Data 674	0.676536
Data 675	0.923714
Data 676	0.559399
Data 677	0.586128
Data 678	0.744449
Data 679	0.903054
Data 680	0.847378
Data 681	0.726108
Data 682	0.550385
Data 683	0.541251
Data 684	0.951611
Data 685	0.687323
Data 686	0.55822
Data 687	0.525975
Data 688	0.645647
Data 689	0.513809
Data 690	0.778357
Data 691	0.663933
Data 692	0.957162
Data 693	0.766827
Data 694	0.608917
Data 695	0.620051
Data 696	0.531439
Data 697	0.672983
Data 698	0.785753
Data 699	0.702613
Data 700	0.857836
Data 701	0.835993
Data 702	0.654182
Data 703	0.569733
Data 704	0.583604
Data 705	0.754568
Data 706	0.941788
Data 707	0.512002
Data 708	0.48574
Data 709	0.811251
Data 710	0.707971
Data 711	0.921969
Data 712	0.716998
Data 713	0.609549
Data 714	0.957947
Data 715	0.936344
Data 716	0.677992
Data 717	0.620518
Data 718	0.708336
Data 719	0.458845
Data 720	0.497903
Data 721	0.561188
Data 722	0.625337
Data 723	0.601434
Data 724	0.586394
Data 725	0.698573
Data 726	0.469514
Data 727	0.645711
Data 728	0.73353
Data 729	0.854435
Data 730	0.780344
Data 731	0.792485
Data 732	0.557088
Data 733	0.692355
Data 734	0.668295
Data 735	0.798575
Data 736	0.843627
Data 737	0.571419
Data 738	0.666411
Data 739	0.500035
Data 740	0.534333
Data 741	0.904042
Data 742	0.855168
Data 743	0.851547
Data 744	0.577807
Data 745	0.612707
Data 746	0.757463
Data 747	0.561648
Data 748	0.736832
Data 749	0.805421
Data 750	0.556536
Data 751	0.742509
Data 752	0.945832
Data 753	0.462971
Data 754	0.502156
Data 755	0.5515
Data 756	0.708733
Data 757	0.907758
Data 758	0.516913
Data 759	0.57666
Data 760	0.756158
Data 761	0.980111
Data 762	0.586407
Data 763	0.503742
Data 764	0.449612
Data 765	0.759175
Data 766	0.846416
Data 767	0.951061
Data 768	0.618508
Data 769	0.870545
Data 770	0.45909
Data 771	0.572539
Data 772	0.774064
Data 773	0.567192
Data 774	0.604962
Data 775	0.937985
Data 776	0.65749
Data 777	0.78882
Data 778	0.495768
Data 779	0.678991
Data 780	0.512576
Data 781	0.518359
Data 782	0.502413
Data 783	0.827078
Data 784	0.808805
Data 785	0.992919
Data 786	0.663764
Data 787	0.902605
Data 788	0.708898
Data 789	0.42021
Data 790	0.852121
Data 791	0.754906
Data 792	0.641779
Data 793	0.584251
Data 794	0.410397
Data 795	0.712045
Data 796	0.469594
Data 797	0.61793
Data 798	0.730945
Data 799	0.860481
Data 800	0.520403
Data 801	0.800752
Data 802	0.87964
Data 803	0.584228
Data 804	0.761961
Data 805	0.720121
Data 806	0.600905
Data 807	0.525058
Data 808	0.59297
Data 809	0.598133
Data 810	0.490431
Data 811	0.843788
Data 812	0.648279
Data 813	0.5779
Data 814	0.980482
Data 815	0.750645
Data 816	0.832345
Data 817	0.705879
Data 818	0.5271
Data 819	0.618357
Data 820	0.618986
Data 821	0.608251
Data 822	0.575928
Data 823	0.520741
Data 824	0.73289
Data 825	0.803017
Data 826	0.701406
Data 827	0.786647
Data 828	0.665596
Data 829	0.699174
Data 830	0.886714
Data 831	0.791267
Data 832	0.897025
Data 833	0.750153
Data 834	0.475907
Data 835	0.851933
Data 836	0.728023
Data 837	0.677429
Data 838	0.866365
Data 839	0.631482
Data 840	0.75999
Data 841	0.917839
Data 842	0.543844
Data 843	0.684942
Data 844	0.52525
Data 845	0.61939
Data 846	0.845707
Data 847	0.581414
Data 848	0.749945
Data 849	0.55972
Data 850	0.642202
Data 851	0.680146
Data 852	0.934386
Data 853	0.587206
Data 854	0.594558
Data 855	0.624176
Data 856	0.499233
Data 857	0.36728
Data 858	0.717373
Data 859	0.550936
Data 860	0.650866
Data 861	0.751526
Data 862	0.701839
Data 863	0.887167
Data 864	0.49424
Data 865	0.506827
Data 866	0.459381
Data 867	0.8942
Data 868	0.68815
Data 869	0.702722
Data 870	0.837998
Data 871	0.523074
Data 872	0.599705
Data 873	0.58292
Data 874	0.682672
Data 875	0.886281
Data 876	0.674437
Data 877	0.496147
Data 878	0.588613
Data 879	0.869702
Data 880	0.684526
Data 881	0.578049
Data 882	0.793445
Data 883	0.532911
Data 884	0.567397
Data 885	0.527079
Data 886	0.810711
Data 887	0.5867
Data 888	0.654251
Data 889	0.607907
Data 890	0.857839
Data 891	0.428385
Data 892	0.525135
Data 893	0.741689
Data 894	0.853939
Data 895	0.561627
Data 896	0.918464
Data 897	0.555831
Data 898	0.784402
Data 899	0.546165
Data 900	0.572016
Data 901	0.741923
Data 902	0.607833
Data 903	0.88647
Data 904	0.55595
Data 905	0.635131
Data 906	0.577314
Data 907	0.758507
Data 908	0.785751
Data 909	0.767827
Data 910	0.696894
Data 911	0.580181
Data 912	0.769677
Data 913	0.468493
Data 914	0.729327
Data 915	0.695468
Data 916	0.639192
Data 917	0.513338
Data 918	0.612824
Data 919	0.788101
Data 920	0.80553
Data 921	0.961842
Data 922	0.63163
Data 923	0.594805
Data 924	0.883158
Data 925	0.627666
Data 926	0.690821
Data 927	0.821048
Data 928	0.694722
Data 929	0.745523
Data 930	0.69528
Data 931	0.847659
Data 932	0.706872
Data 933	0.64657
Data 934	0.986907
Data 935	0.592742
Data 936	0.588157
Data 937	0.815
Data 938	0.753297
Data 939	0.899475
Data 940	0.80244
Data 941	0.913999
Data 942	0.591434
Data 943	0.496843
Data 944	0.676477
Data 945	0.564187
Data 946	0.688039
Data 947	0.955754
Data 948	0.575747
Data 949	0.443017
Data 950	0.781162
Data 951	0.760742
Data 952	0.713274
Data 953	0.616254
Data 954	0.742977
Data 955	0.585457
Data 956	0.632583
Data 957	0.522422
Data 958	0.964416
Data 959	0.840948
Data 960	0.902835
Data 961	0.945917
Data 962	0.856499
Data 963	0.616205
Data 964	0.628306
Data 965	0.571651
Data 966	0.919318
Data 967	0.566054
Data 968	0.859727
Data 969	0.742205
Data 970	0.581956
Data 971	0.587505
Data 972	0.629255
Data 973	0.872497
Data 974	0.808283
Data 975	0.463007
Data 976	0.826604
Data 977	0.912563
Data 978	0.42539
Data 979	0.580447
Data 980	0.646182
Data 981	0.796838
Data 982	0.890665
Data 983	0.795788
Data 984	0.749456
Data 985	0.621169
Data 986	0.985143
Data 987	0.716551
Data 988	0.846844
Data 989	0.961576
Data 990	0.538752
Data 991	0.596808
Data 992	0.604038
Data 993	0.646803
Data 994	0.606916
Data 995	0.943378
Data 996	0.673924
Data 997	0.856231
Data 998	0.700478
Data 999	0.744398
Data 1000	0.911865
Data 1001	0.576505
Data 1002	0.804434
Data 1003	0.802458
Data 1004	0.86436
Data 1005	0.498021
Data 1006	0.775535
Data 1007	0.652105
Data 1008	0.86698
Data 1009	0.47456
Data 1010	0.634247
Data 1011	0.676416
Data 1012	0.884903
Data 1013	0.718391
Data 1014	0.446052
Data 1015	0.976203
Data 1016	0.536101
Data 1017	0.68708
Data 1018	0.850108
Data 1019	0.803415
Data 1020	0.76107
Data 1021	0.55391
Data 1022	0.720982
Data 1023	0.654245
Data 1024	0.502005
Data 1025	0.90564
Data 1026	0.551987
Data 1027	0.87424
Data 1028	0.96049
Data 1029	0.682691
Data 1030	0.594729
Data 1031	0.659568
Data 1032	0.488617
Data 1033	0.724031
Data 1034	0.503187
Data 1035	0.566011
Data 1036	0.866429
Data 1037	0.869288
Data 1038	0.479418
Data 1039	0.774835
Data 1040	0.583434
Data 1041	0.655285
Data 1042	0.694173
Data 1043	0.853181
Data 1044	0.486974
Data 1045	0.896768
Data 1046	0.591863
Data 1047	0.907748
Data 1048	0.739304
Data 1049	0.775324
Data 1050	0.979598
Data 1051	0.647915
Data 1052	0.761587
Data 1053	0.956143
Data 1054	0.844952
Data 1055	0.721681
Data 1056	0.83946
Data 1057	0.796858
Data 1058	0.718433
Data 1059	0.879581
Data 1060	0.605504
Data 1061	0.444806
Data 1062	0.916662
Data 1063	0.730302
Data 1064	0.911124
Data 1065	0.744961
Data 1066	0.597856
Data 1067	0.666962
Data 1068	0.579165
Data 1069	0.607287
Data 1070	0.681214
Data 1071	0.712993
Data 1072	0.681365
Data 1073	0.864743
Data 1074	0.908437
Data 1075	0.744191
Data 1076	0.648449
Data 1077	0.467198
Data 1078	0.686795
Data 1079	0.717316
Data 1080	0.888425
Data 1081	0.801246
Data 1082	0.458246
Data 1083	0.800783
Data 1084	0.52496
Data 1085	0.559751
Data 1086	0.836825
Data 1087	0.653703
Data 1088	0.503075
Data 1089	0.731443
Data 1090	0.787805
Data 1091	0.535316
Data 1092	0.809681
Data 1093	0.778019
Data 1094	0.714542
Data 1095	0.470791
Data 1096	0.872618
Data 1097	0.557128
Data 1098	0.546998
Data 1099	0.646418
Data 1100	0.677994
Data 1101	0.802409
Data 1102	0.479143
Data 1103	0.74927
Data 1104	0.690922
Data 1105	0.745527
Data 1106	0.627489
Data 1107	0.798187
Data 1108	0.683678
Data 1109	0.486367
Data 1110	0.58142
Data 1111	0.419233
Data 1112	0.487564
Data 1113	0.419184
Data 1114	0.867324
Data 1115	0.763504
Data 1116	0.480738
Data 1117	0.508291
Data 1118	0.724456
Data 1119	0.882473
Data 1120	0.517743
Data 1121	0.924102
Data 1122	0.799943
Data 1123	0.510749
Data 1124	0.642256
Data 1125	0.718478
Data 1126	0.4774
Data 1127	0.492971
Data 1128	0.73674
Data 1129	0.657793
Data 1130	0.917948
Data 1131	0.927544
Data 1132	0.733306
Data 1133	0.485995
Data 1134	0.891068
Data 1135	0.643854
Data 1136	0.609097
Data 1137	0.532153
Data 1138	0.862475
Data 1139	0.526429
Data 1140	0.518013
Data 1141	0.693375
Data 1142	0.607448
Data 1143	0.903166
Data 1144	0.850599
Data 1145	0.600683
Data 1146	0.690054
Data 1147	0.683227
Data 1148	0.803666
Data 1149	0.712017
Data 1150	0.586883
Data 1151	0.736989
Data 1152	0.700268
Data 1153	0.950038
Data 1154	0.577848
Data 1155	0.536768
Data 1156	0.673009
Data 1157	0.628365
Data 1158	0.758235
Data 1159	0.938629
Data 1160	0.818192
Data 1161	0.953431
Data 1162	0.781703
Data 1163	0.694165
Data 1164	0.681262
Data 1165	0.50452
Data 1166	0.895545
Data 1167	0.690744
Data 1168	0.685009
Data 1169	0.628914
Data 1170	0.859303
Data 1171	0.949551
Data 1172	0.818246
Data 1173	0.706702
Data 1174	0.779393
Data 1175	0.450909
Data 1176	0.744733
Data 1177	0.77295
Data 1178	0.915998
Data 1179	0.579308
Data 1180	0.813268
Data 1181	0.457285
Data 1182	0.626466
Data 1183	0.722833
Data 1184	0.70451
Data 1185	0.469224
Data 1186	0.454794
Data 1187	0.513452
Data 1188	0.892971
Data 1189	0.930341
Data 1190	0.624002
Data 1191	0.811081
Data 1192	0.867282
Data 1193	0.615668
Data 1194	0.656757
Data 1195	0.824603
Data 1196	0.791164
Data 1197	0.735791
Data 1198	0.705867
Data 1199	0.814709
Data 1200	0.670475
Data 1201	0.722238
Data 1202	0.654243
Data 1203	0.474039
Data 1204	0.560349
Data 1205	0.488196
Data 1206	0.855688
Data 1207	0.4861
Data 1208	0.595278
Data 1209	0.769196
Data 1210	0.974574
Data 1211	0.818653
Data 1212	0.853581
Data 1213	0.786564
Data 1214	0.781136
Data 1215	0.731933
Data 1216	0.646652
Data 1217	0.961606
Data 1218	0.693056
Data 1219	0.848587
Data 1220	0.685677
Data 1221	0.804984
Data 1222	0.58071
Data 1223	0.308361
Data 1224	0.807631
Data 1225	0.882214
Data 1226	0.575838
Data 1227	0.41801
Data 1228	0.906171
Data 1229	0.614675
Data 1230	0.728883
Data 1231	0.65973
Data 1232	0.692085
Data 1233	0.865504
Data 1234	0.500026
Data 1235	0.878102
Data 1236	0.773459
Data 1237	0.592426
Data 1238	0.800262
Data 1239	0.537543
Data 1240	0.92908
Data 1241	0.859174
Data 1242	0.879629
Data 1243	0.860139
Data 1244	0.770653
Data 1245	0.564748
Data 1246	0.649705
Data 1247	0.765795
Data 1248	0.603924
Data 1249	0.932651
Data 1250	0.812383
Data 1251	0.762389
Data 1252	0.606773
Data 1253	0.706126
Data 1254	0.532844
Data 1255	0.830072
Data 1256	0.592974
Data 1257	0.837944
Data 1258	0.868063
Data 1259	0.630706
Data 1260	0.749731
Data 1261	0.746509
Data 1262	0.79646
Data 1263	0.73276
Data 1264	0.337146
Data 1265	0.902747
Data 1266	0.689329
Data 1267	0.59634
Data 1268	0.810431
Data 1269	0.711618
Data 1270	0.610741
Data 1271	0.529903
Data 1272	0.691414
Data 1273	0.649137
Data 1274	0.710102
Data 1275	0.487181
Data 1276	0.846253
Data 1277	0.769445
Data 1278	0.813205
Data 1279	0.840201
Data 1280	0.758633
Data 1281	0.626429
Data 1282	0.576937
Data 1283	0.697763
Data 1284	0.562519
Data 1285	0.868464
Data 1286	0.786003
Data 1287	0.691903
Data 1288	0.724766
Data 1289	0.631074
Data 1290	0.741194
Data 1291	0.720664
Data 1292	0.772803
Data 1293	0.828543
Data 1294	0.820602
Data 1295	0.590634
Data 1296	0.54204
Data 1297	0.667234
Data 1298	0.693743
Data 1299	0.67735
Data 1300	0.890965
Data 1301	0.781984
Data 1302	0.764417
Data 1303	0.518166
Data 1304	0.613825
Data 1305	0.613218
Data 1306	0.931219
Data 1307	0.588567
Data 1308	0.784264
Data 1309	0.585295
Data 1310	0.812228
Data 1311	0.625575
Data 1312	0.549002
Data 1313	0.791497
Data 1314	0.571122
Data 1315	0.831444
Data 1316	0.56861
Data 1317	0.53105
Data 1318	0.628282
Data 1319	0.796861
Data 1320	0.623967
Data 1321	0.544996
Data 1322	0.553098
Data 1323	0.664346
Data 1324	0.887836
Data 1325	0.514327
Data 1326	0.851063
Data 1327	0.721189
Data 1328	0.606124
Data 1329	0.746648
Data 1330	0.532443
Data 1331	0.629479
Data 1332	0.695244
Data 1333	0.525082
Data 1334	0.733482
Data 1335	0.430487
Data 1336	0.714029
Data 1337	0.764856
Data 1338	0.960064
Data 1339	0.718983
Data 1340	0.935108
Data 1341	0.949706
Data 1342	0.471455
Data 1343	0.588417
Data 1344	0.471617
Data 1345	0.655345
Data 1346	0.589584
Data 1347	0.643864
Data 1348	0.638794
Data 1349	0.851904
Data 1350	0.469323
Data 1351	0.957343
Data 1352	0.505772
Data 1353	0.402426
Data 1354	0.77328
Data 1355	0.496129
Data 1356	0.993486
Data 1357	0.49972
Data 1358	0.883264
Data 1359	0.949927
Data 1360	0.861747
Data 1361	0.820422
Data 1362	0.784406
Data 1363	0.972937
Data 1364	0.845056
Data 1365	0.670995
Data 1366	0.688367
Data 1367	0.70883
Data 1368	0.656855
Data 1369	0.636104
Data 1370	0.873564
Data 1371	0.939049
Data 1372	0.515167
Data 1373	0.492524
Data 1374	0.950568
Data 1375	0.740412
Data 1376	0.857227
Data 1377	0.420135
Data 1378	0.554758
Data 1379	0.930692
Data 1380	0.672251
Data 1381	0.808037
Data 1382	0.503895
Data 1383	0.660914
Data 1384	0.565504
Data 1385	0.821106
Data 1386	0.469838
Data 1387	0.734499
Data 1388	0.575272
Data 1389	0.591549
Data 1390	0.6989
Data 1391	0.613085
Data 1392	0.753763
Data 1393	0.426415
Data 1394	0.764975
Data 1395	0.729938
Data 1396	0.582896
Data 1397	0.595564
Data 1398	0.528532
Data 1399	0.783319
Data 1400	0.633169
Data 1401	0.496338
Data 1402	0.650296
Data 1403	0.658776
Data 1404	0.759883
Data 1405	0.934373
Data 1406	0.876492
Data 1407	0.909664
Data 1408	0.491329
Data 1409	0.550136
Data 1410	0.695576
Data 1411	0.89186
Data 1412	0.717781
Data 1413	0.836013
Data 1414	0.852612
Data 1415	0.760956
Data 1416	0.674028
Data 1417	0.800369
Data 1418	0.598516
Data 1419	0.574298
Data 1420	0.479556
Data 1421	0.593301
Data 1422	0.69871
Data 1423	0.698813
Data 1424	0.732634
Data 1425	0.88964
Data 1426	0.890498
Data 1427	0.945685
Data 1428	0.592862
Data 1429	0.949648
Data 1430	0.68499
Data 1431	0.69825
Data 1432	0.586991
Data 1433	0.896055
Data 1434	0.540318
Data 1435	0.751054
Data 1436	0.596734
Data 1437	0.650758
Data 1438	0.661053
Data 1439	0.682978
Data 1440	0.556632
Data 1441	0.818128
Data 1442	0.964346
Data 1443	0.651407
Data 1444	0.777629
Data 1445	0.786338
Data 1446	0.601703
Data 1447	0.855728
Data 1448	0.700446
Data 1449	0.623762
Data 1450	0.810518
Data 1451	0.679198
Data 1452	0.890282
Data 1453	0.612654
Data 1454	0.533226
Data 1455	0.523651
Data 1456	0.681101
Data 1457	0.576594
Data 1458	0.703974
Data 1459	0.573635
Data 1460	0.671748
Data 1461	0.845149
Data 1462	0.587407
Data 1463	0.881422
Data 1464	0.472339
Data 1465	0.838811
Data 1466	0.910737
Data 1467	0.46136
Data 1468	0.592488
Data 1469	0.977914
Data 1470	0.697154
Data 1471	0.798158
Data 1472	0.653361
Data 1473	0.730097
Data 1474	0.588449
Data 1475	0.779246
Data 1476	0.715119
Data 1477	0.626051
Data 1478	0.453234
Data 1479	0.79156
Data 1480	0.667349
Data 1481	0.650193
Data 1482	0.598822
Data 1483	0.654536
Data 1484	0.517758
Data 1485	0.54878
Data 1486	0.719491
Data 1487	0.508495
Data 1488	0.790049
Data 1489	0.69894
Data 1490	0.720591
Data 1491	0.814437
Data 1492	0.58864
Data 1493	0.869961
Data 1494	0.712259
Data 1495	0.495758
Data 1496	0.925838
Data 1497	0.51301
Data 1498	0.765692
Data 1499	0.550059
Data 1500	0.615487
Data 1501	0.976153
Data 1502	0.738249
Data 1503	0.509262
Data 1504	0.881164
Data 1505	0.743532
Data 1506	0.658343
Data 1507	0.725604
Data 1508	0.837143
Data 1509	0.689472
Data 1510	0.729612
Data 1511	0.768952
Data 1512	0.598124
Data 1513	0.851095
Data 1514	0.779568
Data 1515	0.83677
Data 1516	0.731832
Data 1517	0.455967
Data 1518	0.835058
Data 1519	0.954181
Data 1520	0.784536
Data 1521	0.722668
Data 1522	0.521178
Data 1523	0.890702
Data 1524	0.906012
Data 1525	0.45304
Data 1526	0.541516
Data 1527	0.543505
Data 1528	0.676404
Data 1529	0.591846
Data 1530	0.534887
Data 1531	0.82553
Data 1532	0.484877
Data 1533	0.923594
Data 1534	0.608543
Data 1535	0.551718
Data 1536	0.766424
Data 1537	0.621695
Data 1538	0.605814
Data 1539	0.486139
Data 1540	0.781826
Data 1541	0.601276
Data 1542	0.658882
Data 1543	0.678668
Data 1544	0.733451
Data 1545	0.786052
Data 1546	0.845984
Data 1547	0.934522
Data 1548	0.850753
Data 1549	0.67589
Data 1550	0.432027
Data 1551	0.556147
Data 1552	0.663537
Data 1553	0.861018
Data 1554	0.887972
Data 1555	0.803431
Data 1556	0.945092
Data 1557	0.579514
Data 1558	0.478199
Data 1559	0.53595
Data 1560	0.717122
Data 1561	0.48584
Data 1562	0.656624
Data 1563	0.644813
Data 1564	0.506247
Data 1565	0.655035
Data 1566	0.55189
Data 1567	0.840908
Data 1568	0.791729
Data 1569	0.924381
Data 1570	0.917415
Data 1571	0.688439
Data 1572	0.452087
Data 1573	0.764984
Data 1574	0.699789
Data 1575	0.751224
Data 1576	0.693638
Data 1577	0.496317
Data 1578	0.523672
Data 1579	0.649443
Data 1580	0.909155
Data 1581	0.635776
Data 1582	0.738619
Data 1583	0.476254
Data 1584	0.867616
Data 1585	0.825856
Data 1586	0.592923
Data 1587	0.578545
Data 1588	0.620376
Data 1589	0.678351
Data 1590	0.844528
Data 1591	0.87461
Data 1592	0.639221
Data 1593	0.935692
Data 1594	0.923274
Data 1595	0.739927
Data 1596	0.624762
Data 1597	0.488526
Data 1598	0.669992
Data 1599	0.733863
Data 1600	0.946579
Data 1601	0.528438
Data 1602	0.589473
Data 1603	0.756698
Data 1604	0.860903
Data 1605	0.835147
Data 1606	0.953763
Data 1607	0.872432
Data 1608	0.525814
Data 1609	0.634
Data 1610	0.665906
Data 1611	0.76198
Data 1612	0.591214
Data 1613	0.628437
Data 1614	0.588484
Data 1615	0.962848
Data 1616	0.687765
Data 1617	0.520275
Data 1618	0.580752
Data 1619	0.621393
Data 1620	0.669212
Data 1621	0.762255
Data 1622	0.9409
Data 1623	0.812536
Data 1624	0.908963
Data 1625	0.623939
Data 1626	0.737676
Data 1627	0.466499
Data 1628	0.665956
Data 1629	0.664025
Data 1630	0.523132
Data 1631	0.659686
Data 1632	0.56947
Data 1633	0.543569
Data 1634	0.529027
Data 1635	0.740382
Data 1636	0.719805
Data 1637	0.687874
Data 1638	0.627167
Data 1639	0.953834
Data 1640	0.622158
Data 1641	0.596533
Data 1642	0.73321
Data 1643	0.476106
Data 1644	0.523537
Data 1645	0.68986
Data 1646	0.577246
Data 1647	0.879635
Data 1648	0.43783
Data 1649	0.851344
Data 1650	0.453648
Data 1651	0.544052
Data 1652	0.513019
Data 1653	0.877166
Data 1654	0.747719
Data 1655	0.519573
Data 1656	0.932338
Data 1657	0.835959
Data 1658	0.618585
Data 1659	0.608672
Data 1660	0.882672
Data 1661	0.714024
Data 1662	0.888598
Data 1663	0.975885
Data 1664	0.782599
Data 1665	0.578074
Data 1666	0.946982
Data 1667	0.516609
Data 1668	0.491447
Data 1669	0.646765
Data 1670	0.790952
Data 1671	0.737895
Data 1672	0.836114
Data 1673	0.755594
Data 1674	0.804152
Data 1675	0.582239
Data 1676	0.602891
Data 1677	0.812102
Data 1678	0.746616
Data 1679	0.646395
Data 1680	0.820015
Data 1681	0.600908
Data 1682	0.647572
Data 1683	0.645401
Data 1684	0.680384
Data 1685	0.681376
Data 1686	0.949299
Data 1687	0.853618
Data 1688	0.80809
Data 1689	0.577397
Data 1690	0.440206
Data 1691	0.901525
Data 1692	0.887393
Data 1693	0.690462
Data 1694	0.506404
Data 1695	0.64048
Data 1696	0.593771
Data 1697	0.72102
Data 1698	0.712526
Data 1699	0.62557
Data 1700	0.511204
Data 1701	0.731275
Data 1702	0.948093
Data 1703	0.779421
Data 1704	0.618088
Data 1705	0.571749
Data 1706	0.754734
Data 1707	0.483212
Data 1708	0.412237
Data 1709	0.743622
Data 1710	0.711865
Data 1711	0.729115
Data 1712	0.910349
Data 1713	0.560807
Data 1714	0.823757
Data 1715	0.594375
Data 1716	0.502134
Data 1717	0.761054
Data 1718	0.782556
Data 1719	0.721095
Data 1720	0.516843
Data 1721	0.80285
Data 1722	0.626794
Data 1723	0.657592
Data 1724	0.797689
Data 1725	0.775389
Data 1726	0.852489
Data 1727	0.560834
Data 1728	0.733379
Data 1729	0.562791
Data 1730	0.614836
Data 1731	0.888865
Data 1732	0.819458
Data 1733	0.585778
Data 1734	0.617367
Data 1735	0.726169
Data 1736	0.511918
Data 1737	0.79605
Data 1738	0.758739
Data 1739	0.508866
Data 1740	0.760343
Data 1741	0.691561
Data 1742	0.702712
Data 1743	0.598933
Data 1744	0.71599
Data 1745	0.670559
Data 1746	0.610143
Data 1747	0.711775
Data 1748	0.751828
Data 1749	0.717276
Data 1750	0.593856
Data 1751	0.665747
Data 1752	0.482846
Data 1753	0.962499
Data 1754	0.37168
Data 1755	0.609865
Data 1756	0.718817
Data 1757	0.656897
Data 1758	0.484663
Data 1759	0.860672
Data 1760	0.535447
Data 1761	0.477868
Data 1762	0.639278
Data 1763	0.43678
Data 1764	0.58419
Data 1765	0.848076
Data 1766	0.827983
Data 1767	0.548214
Data 1768	0.865756
Data 1769	0.561086
Data 1770	0.553611
Data 1771	0.753376
Data 1772	0.693813
Data 1773	0.698175
Data 1774	0.534934
Data 1775	0.732973
Data 1776	0.659768
Data 1777	0.533437
Data 1778	0.585424
Data 1779	0.732681
Data 1780	0.523239
Data 1781	0.664059
Data 1782	0.730361
Data 1783	0.752257
Data 1784	0.736415
Data 1785	0.494676
Data 1786	0.79351
Data 1787	0.839835
Data 1788	0.702841
Data 1789	0.868555
Data 1790	0.523339
Data 1791	0.856691
Data 1792	0.850547
Data 1793	0.55167
Data 1794	0.703053
Data 1795	0.45645
Data 1796	0.569234
Data 1797	0.688285
Data 1798	0.720636
Data 1799	0.742141
Data 1800	0.60979
Data 1801	0.640041
Data 1802	0.436156
Data 1803	0.77893
Data 1804	0.659943
Data 1805	0.682174
Data 1806	0.666728
Data 1807	0.796901
Data 1808	0.561715
Data 1809	0.694257
Data 1810	0.640065
Data 1811	0.514308
Data 1812	0.759896
Data 1813	0.450937
Data 1814	0.506625
Data 1815	0.595355
Data 1816	0.895291
Data 1817	0.52055
Data 1818	0.847746
Data 1819	0.71071
Data 1820	0.634948
Data 1821	0.833768
Data 1822	0.702038
Data 1823	0.568118
Data 1824	0.892762
Data 1825	0.735143
Data 1826	0.818541
Data 1827	0.761019
Data 1828	0.916323
Data 1829	0.788111
Data 1830	0.849526
Data 1831	0.785642
Data 1832	0.589364
Data 1833	0.528489
Data 1834	0.819742
Data 1835	0.598195
Data 1836	0.89962
Data 1837	0.776579
Data 1838	0.907538
Data 1839	0.796019
Data 1840	0.519125
Data 1841	0.889298
Data 1842	0.537566
Data 1843	0.796588
Data 1844	0.913402
Data 1845	0.514134
Data 1846	0.812972
Data 1847	0.531343
Data 1848	0.458076
Data 1849	0.626389
Data 1850	0.829092
Data 1851	0.661138
Data 1852	0.520568
Data 1853	0.617716
Data 1854	0.667275
Data 1855	0.74507
Data 1856	0.726631
Data 1857	0.653829
Data 1858	0.994783
Data 1859	0.827119
Data 1860	0.744806
Data 1861	0.757271
Data 1862	0.330183
Data 1863	0.859985
Data 1864	0.846398
Data 1865	0.618835
Data 1866	0.604277
Data 1867	0.605348
Data 1868	0.619492
Data 1869	0.400676
Data 1870	0.576726
Data 1871	0.773922
Data 1872	0.902701
Data 1873	0.626515
Data 1874	0.526681
Data 1875	0.511886
Data 1876	0.656191
Data 1877	0.586667
Data 1878	0.640797
Data 1879	0.582512
Data 1880	0.652727
Data 1881	0.719295
Data 1882	0.739916
Data 1883	0.676091
Data 1884	0.618883
Data 1885	0.894064
Data 1886	0.816975
Data 1887	0.74958
Data 1888	0.569017
Data 1889	0.979185
Data 1890	0.62235
Data 1891	0.83833
Data 1892	0.92191
Data 1893	0.703357
Data 1894	0.916706
Data 1895	0.834966
Data 1896	0.739011
Data 1897	0.552193
Data 1898	0.782876
Data 1899	0.882115
Data 1900	0.832143
Data 1901	0.872303
Data 1902	0.923973
Data 1903	0.523052
Data 1904	0.752529
Data 1905	0.713167
Data 1906	0.852728
Data 1907	0.801955
Data 1908	0.619279
Data 1909	0.447506
Data 1910	0.58822
Data 1911	0.745782
Data 1912	0.75952
Data 1913	0.634783
Data 1914	0.6208
Data 1915	0.868034
Data 1916	0.674336
Data 1917	0.498624
Data 1918	0.960614
Data 1919	0.746618
Data 1920	0.717998
Data 1921	0.675217
Data 1922	0.911283
Data 1923	0.505962
Data 1924	0.889124
Data 1925	0.876975
Data 1926	0.424666
Data 1927	0.80939
Data 1928	0.555723
Data 1929	0.920875
Data 1930	0.786836
Data 1931	0.901004
Data 1932	0.578178
Data 1933	0.768832
Data 1934	0.77416
Data 1935	0.677857
Data 1936	0.934168
Data 1937	0.864599
Data 1938	0.735888
Data 1939	0.529591
Data 1940	0.726949
Data 1941	0.743107
Data 1942	0.919725
Data 1943	0.538541
Data 1944	0.832875
Data 1945	0.819461
Data 1946	0.705116
Data 1947	0.863739
Data 1948	0.660726
Data 1949	0.800998
Data 1950	0.831544
Data 1951	0.531315
Data 1952	0.731093
Data 1953	0.622969
Data 1954	0.626869
Data 1955	0.601853
Data 1956	0.726124
Data 1957	0.702678
Data 1958	0.654001
Data 1959	0.725595
Data 1960	0.560988
Data 1961	0.532273
Data 1962	0.776682
Data 1963	0.584853
Data 1964	0.571956
Data 1965	0.597686
Data 1966	0.859357
Data 1967	0.37806
Data 1968	0.491185
Data 1969	0.804123
Data 1970	0.906092
Data 1971	0.554746
Data 1972	0.97262
Data 1973	0.750782
Data 1974	0.543982
Data 1975	0.544778
Data 1976	0.66588
Data 1977	0.89361
Data 1978	0.794647
Data 1979	0.645004
Data 1980	0.57091
Data 1981	0.546213
Data 1982	0.502926
Data 1983	0.938197
Data 1984	0.904962
Data 1985	0.849016
Data 1986	0.907651
Data 1987	0.822884
Data 1988	0.617724
Data 1989	0.672679
Data 1990	0.731984
Data 1991	0.527506
Data 1992	0.899516
Data 1993	0.737485
Data 1994	0.709575
Data 1995	0.533407
Data 1996	0.830037
Data 1997	0.865054
Data 1998	0.598181
[truncated: 12,487 more rows]

## Sheet: Figure 4b
Figure 4b	Retention rates of microsphiltration experiment with gametocytes exposed to drugs
	DMSO	TD-6450	NITD609	TD+NITD
Data 1	-3.20078	-15.8575	36.4701	78.5783
Data 2	0.678952	0.165369	62.0956	68.5815
Data 3	-17.5558	32.5192	72.239	60.9649
Data 4	-9.40834	32.2111	62.0956	75.7221
Data 5	15.034	40.5306	57.2908	70.9617
Data 6	-2.03686	34.9842	67.9681	57.1566
Data 7	-22.5994	36.2168	63.6972	76.1981
Data 8	39.0883	35.2924	56.757	78.1023
Data 9	9.49721	47.1786	72.0756	77.3169
Data 10	1.89944	60.8937	67.3903	71.5931
Data 11	-27.5978	51.2561	75.449	78.1648
Data 12	27.1508	23.4553	76.9483	72.2291
Data 13	-10.6145	14.1884	67.7651	63.1134
Data 14	-28.4916	2.14145	60.6434	63.1134
Data 15	-17.7654	35.6877	75.449	76.2569
Data 16	45.9218	51.4414	77.8854	78.5888
Data 17	28.6056	46.9013	26.9636	88.1241
Data 18	-39.6016	31.3893	76.2016	79.7411
Data 19	48.3665	-13.9535	75.381	76.9467
Data 20	-14.741	-2.02117	81.1254	72.7552
Data 21	-84.2231	26.0197	67.9953	80.4397
Data 22	3.74502	45.708	63.8921	72.7552
Data 23	48.3665	36.7588	77.0223	53.1949
Data 24	9.48207	68.3794	67.9953	80.4397
Data 25	23.4814	33.0545	61.3349	73.0276
Data 26	18.0417	6.27635	43.2912	70.4174
Data 27	-0.09066	24.391	59.2728	70.8524
Data 28	-15.6845	20.453	58.2417	78.2481
Data 29	-15.3218	22.8158	67.5213	72.5926
Data 30	-17.8604	24.7848	61.8504	68.6772
Data 31	-8.43155	16.1213	58.2417	61.2816
Data 32	15.8658	27.5414	37.1048	49.5355
Data 33	15.3491	27.6154
Data 34	-6.79791	-5.18383
Data 35	-44.4479	-0.65979
Data 36	3.78345	24.5052
Data 37	-3.35281	16.3053
Data 38	3.53737	16.8709
Data 39	19.7785	70.311
Data 40	12.1501	0.753969
		-146.737
		-54.571
		-39.0445

## Sheet: Figure 4c
Figure 4c	Retention rates of microsphiltration experiment with gametocytes exposed to drugs washed out after 24 hours
	DMSO	TD-6450	NITD609	TD+NITD
Data 1	-113.99	12.1872	13.2126	52.1
Data 2	0.259067	58.6267	-22.4822	50.0617
Data 3	5.69948	69.6033	-36.4801	48.0234
Data 4	30.1813	69.6033	8.31336	5.21907
Data 5	32.9016	45.9614	4.81387	28.6595
Data 6	5.69948	59.471	-13.3835	30.6978
Data 7	39.2487	43.4283	16.0122	21.5255
Data 8	2.10325	6.64089	40.7019	38.2471
Data 9	3.63289	3.56986	38.4321	42.9973
Data 10	-7.32951	6.02668	47.2275	47.9976
Data 11	7.96686	22.9173	45.5252	43.7474
Data 12	-2.99554	-0.42247	40.9856	45.7475
Data 13	-6.05481	4.49117	48.6461	56.748
Data 14	4.39771	9.40481	52.902	38.4971
Data 15	-1.72084	24.4528	40.1345	44.2474
Data 16	9.58333	13.125	-0.08921	24.0656
Data 17	-25.4167	55.625	2.18555	50.4102
Data 18	5.9375	62.5	30.2409	14.7675
Data 19	19.0625	55.625	27.9661	34.9134
Data 20	-24.6875	54.375	20.3836	-4.60346
Data 21	32.1875	46.875	19.6253	31.814
Data 22	-16.6667	60	-39.5183	-9.25251
Data 23	9.375	45.547	22.8405	-72.7616
Data 24	28.125	31.9337	25.6982	-59.4723
Data 25	3.125	31.9337	19.9827	-55.0425
Data 26	-12.5	42.8244	31.4137	-77.1914
Data 27	3.125	42.8244	37.1293	-81.6212
Data 28	-31.25	26.4885	22.8405	-46.1829
Data 29		21.0432		-77.1914
		-146.737
		-54.571
		-39.0445

[truncated: 8 more sheets: Figure 5b, Figure 5c, Figure 6b, Figure 6c, Figure 7c, Figure S1, Figure S4, Figure S5]
